# Supplementary material for: Ventral tegmental area GABA neurons mediate stress-induced blunted reward-seeking in mice
Source: Nat Commun. 2021 Jun 10;12:3539. doi: 10.1038/s41467-021-23906-2 (PMC8192742; doi:10.1038/s41467-021-23906-2)
Supplement: Supplementary file 3 — Source Data [file 41467_2021_23906_MOESM3_ESM.xlsx]

## Sheet: Figure1a
	Familiar																				Restraint																				Peak Power (a.u.)
Frequency (Hz)	Power (a.u.)																				Power																				Familiar	Restraint
868.249	0.00898581	0.0234976	0.024453	0.00481826	0.00808973	0.00449388	0.00412628	0.00237748	0.00661616	0.00240959	0.000989013	0.00616677	0.00644814	0.00427809	0.0036033	0.00464049	0.0167743	0.00715835	0.00355277		0.00410846	0.00651839	0.00792051	0.00267194	0.00400851	0.00191167	0.00266604	0.00164005	0.00256664	0.00152272	0.000863942	0.00324872	0.00320199	0.00187716	0.0024455	0.00328403	0.0123367	0.00335989	0.00157023		0.253665	0.99919
810.105	0.00975487	0.0247341	0.0258387	0.0051022	0.00885374	0.00473488	0.00424978	0.00246253	0.00703876	0.00249525	0.0010539	0.00662935	0.00724647	0.00463903	0.0036329	0.00508338	0.0167868	0.00740706	0.00368661		0.00464082	0.00686543	0.00837755	0.00286144	0.00443123	0.0020206	0.0027673	0.00170746	0.00271998	0.00156313	0.000921076	0.00347193	0.00349344	0.00200903	0.00252848	0.00372119	0.0123542	0.00350945	0.00163912		0.174476	0.507385
755.855	0.0103666	0.0253394	0.0267252	0.00527809	0.00951074	0.00487941	0.00423972	0.00248225	0.00731457	0.00251977	0.00109609	0.00696103	0.00805544	0.0049505	0.00354459	0.00544725	0.0162711	0.00745638	0.00372585		0.0051819	0.00705368	0.00868418	0.0029999	0.00480721	0.00208866	0.00278582	0.00174119	0.00281502	0.00157175	0.000957553	0.0036187	0.00373671	0.00211616	0.00254057	0.00414806	0.0119672	0.0035756	0.00166064		0.159135	0.414127
705.237	0.0109714	0.0258843	0.0276097	0.00542542	0.0101764	0.00503348	0.00420227	0.00249866	0.00756598	0.00254539	0.00113874	0.00730734	0.00895032	0.0052905	0.00345003	0.00580806	0.0157327	0.00750482	0.00376732		0.0057692	0.0072421	0.00900301	0.0031273	0.0051929	0.00216034	0.00279051	0.00177961	0.00290062	0.00159499	0.000991524	0.00375207	0.00399117	0.0022385	0.00253958	0.00461214	0.0115454	0.00364477	0.0016746		0.220005	0.965145
658.01	0.011555	0.0263111	0.0283364	0.00552232	0.0107975	0.00517768	0.00415383	0.00252124	0.00776259	0.0025759	0.00117982	0.00765517	0.00987152	0.00565299	0.00336152	0.00614347	0.0151932	0.00754065	0.00380139		0.00637397	0.00742248	0.00927135	0.00322932	0.00556907	0.00222782	0.00279262	0.001822	0.00297253	0.00163145	0.00102323	0.00388564	0.00426711	0.00236362	0.00252903	0.00509336	0.0111212	0.00371018	0.00168202		0.210373	0.801392
613.945	0.0121395	0.0265281	0.0288133	0.00557274	0.0113719	0.00528826	0.00410446	0.0025459	0.00789649	0.00259317	0.00121041	0.00795718	0.0107518	0.00604064	0.00327088	0.00644122	0.0146725	0.00753277	0.00380562		0.00700547	0.00756065	0.0094426	0.0033155	0.00590238	0.00228355	0.00279716	0.00186128	0.00303005	0.00165806	0.00105001	0.00401504	0.00456695	0.00248664	0.0025174	0.00556453	0.0107104	0.00375893	0.00168199		0.223457	0.327967
572.831	0.0126807	0.0265277	0.0290907	0.00559954	0.0119063	0.00536095	0.00404806	0.00257358	0.00799048	0.00263927	0.00123059	0.00823949	0.0115735	0.00645188	0.00317205	0.00671256	0.0141939	0.0074889	0.00378057		0.00762384	0.00762765	0.00954341	0.00340278	0.00616502	0.00233079	0.00279437	0.00190501	0.0030698	0.00172179	0.00107183	0.00416174	0.00489019	0.00261591	0.00250784	0.00602576	0.010324	0.00378927	0.0016736		0.221834	0.241318
534.47	0.0130163	0.0263603	0.0292733	0.00557211	0.0123658	0.00540596	0.00397749	0.00259888	0.00807684	0.00269106	0.00124454	0.00851146	0.0123584	0.00686668	0.00306379	0.00697701	0.0137331	0.00741832	0.00374472		0.00804456	0.00763435	0.00964179	0.00344987	0.00636821	0.00237377	0.00277518	0.00195232	0.00308844	0.00180159	0.00108568	0.00433481	0.00520626	0.00273976	0.00248877	0.00651808	0.00995235	0.00380176	0.00165671		0.36929	0.783626
498.678	0.0130783	0.0260932	0.0294516	0.00546132	0.0127434	0.00543842	0.00389334	0.00262491	0.00817	0.00270728	0.00125223	0.00874884	0.0131211	0.00725711	0.00295759	0.00725441	0.0132697	0.00731204	0.00370551		0.00815281	0.00762314	0.00974259	0.00341388	0.00653879	0.00240724	0.00273777	0.0019994	0.00309365	0.00184861	0.0010899	0.00451592	0.00549169	0.00283778	0.00245545	0.00706217	0.00958807	0.00379161	0.00163498		0.391889	0.730808
465.283	0.0131017	0.0257801	0.0296729	0.00534767	0.0131287	0.0054701	0.00379845	0.002697	0.00827348	0.00290004	0.00126307	0.00907249	0.0138718	0.00762268	0.00287974	0.00757228	0.0128039	0.0071817	0.00365844		0.00817446	0.00762026	0.00982026	0.00336397	0.00669123	0.00242703	0.00268558	0.00208812	0.00310246	0.00207109	0.00109743	0.00477728	0.00579742	0.00292731	0.00244415	0.00765144	0.00923347	0.00376376	0.00160995		0.333581	0.604355
434.124	0.0132413	0.0254702	0.0299337	0.00530788	0.0135765	0.00551606	0.0037005	0.00279544	0.00838634	0.00324894	0.00127643	0.00946317	0.0145426	0.00800436	0.00281481	0.00791691	0.0123194	0.00705119	0.0036084		0.00829828	0.00761241	0.00990097	0.00336907	0.0068368	0.00244655	0.00263262	0.00220083	0.0031199	0.00244471	0.00110861	0.00507774	0.00611097	0.00304157	0.00246081	0.00825709	0.00887979	0.00372767	0.00158395		0.0825342	0.262758
405.052	0.0133335	0.0251885	0.0301386	0.00533009	0.0140226	0.00558547	0.00360457	0.00279512	0.00846028	0.00322223	0.00126765	0.00953813	0.0149905	0.00845231	0.002695	0.0082112	0.011814	0.00691073	0.00356262		0.00841226	0.00758193	0.0100041	0.00341489	0.0069907	0.00248417	0.00259156	0.00221168	0.00313364	0.00244101	0.00109601	0.00510584	0.00629487	0.00318474	0.0024305	0.00881182	0.00852478	0.00367759	0.00156426		0.254156	0.471205
377.927	0.0133279	0.0249182	0.0301348	0.00540326	0.0143893	0.00567957	0.00351141	0.00270277	0.00846813	0.00277938	0.00123735	0.00924514	0.0152406	0.00898696	0.00253511	0.00844142	0.0113335	0.00674067	0.00352518		0.00844296	0.0075363	0.010094	0.00349655	0.0071444	0.00254697	0.00256477	0.00213037	0.003152	0.00202494	0.0010601	0.00485457	0.00635465	0.00334258	0.0023517	0.00930431	0.00818391	0.00361661	0.00155254		0.4423	0.805909
352.619	0.0134305	0.0246326	0.0298795	0.00555946	0.0146202	0.00580682	0.0034245	0.00273566	0.00847321	0.00269064	0.00122901	0.00918157	0.0155146	0.00958157	0.00247202	0.00870336	0.0109054	0.00654802	0.00349613		0.00849076	0.00748891	0.0101381	0.00364697	0.00726291	0.0026319	0.00254801	0.0021745	0.00319859	0.0019527	0.00104876	0.00485016	0.00651017	0.00351068	0.00235562	0.009798	0.00786105	0.00356436	0.00155025		0.21053	0.385415
329.005	0.0137408	0.024371	0.0295275	0.0057644	0.0147234	0.00598296	0.00334928	0.00299508	0.0085579	0.00328768	0.00126407	0.00965029	0.0159066	0.0102142	0.00256577	0.00904567	0.0105032	0.0063563	0.00346824		0.0086171	0.00746408	0.0101677	0.00382923	0.00732689	0.00273533	0.00253155	0.00244066	0.00327332	0.0025352	0.00108321	0.00531692	0.00684842	0.00370497	0.00250575	0.0102513	0.00755169	0.00353205	0.00156516		0.259681	0.72367
306.972	0.0140697	0.0242574	0.0292621	0.00593453	0.0148058	0.00620643	0.00329109	0.00329001	0.00873743	0.00397544	0.00131296	0.0101895	0.0162751	0.0109128	0.00268977	0.00940754	0.0100973	0.00620138	0.00345516		0.00871251	0.00749532	0.0102284	0.00395455	0.00736031	0.00285336	0.00250756	0.00273593	0.00335823	0.00319782	0.00112986	0.00580881	0.00716646	0.00394591	0.00268336	0.0105076	0.00726375	0.00352501	0.00159992		0.408332	0.896678
286.415	0.0141205	0.0243256	0.02918	0.00604432	0.0150046	0.00645058	0.00325207	0.00330233	0.00896859	0.00384466	0.00132465	0.0100196	0.0163913	0.0117004	0.0026307	0.00969205	0.00967859	0.00611835	0.00348193		0.00852573	0.00757139	0.0103139	0.00400612	0.00741568	0.00297781	0.00248337	0.0027466	0.00344619	0.00309286	0.00113633	0.00565409	0.00715635	0.00423883	0.00268788	0.010467	0.00699409	0.00355019	0.00164965		0.407385	0.620899
267.235	0.0139336	0.0243881	0.0292352	0.00605363	0.0153898	0.00669539	0.00323343	0.00308419	0.00920548	0.00302081	0.00130293	0.00921839	0.016332	0.0126459	0.00242403	0.00991822	0.00926255	0.0061164	0.00356234		0.00811888	0.0076346	0.0103876	0.00400293	0.00753279	0.00310693	0.00247587	0.00252718	0.00354207	0.00234699	0.00110392	0.00497384	0.00688631	0.00458776	0.00256261	0.0103014	0.00673777	0.0036148	0.00171672		0.209584	0.8121
249.339	0.0138018	0.0241303	0.0292028	0.00597202	0.0159065	0.00692854	0.00325236	0.00302012	0.00939697	0.00256233	0.00130694	0.00866153	0.0163736	0.0139735	0.00234683	0.0101846	0.00888391	0.0062015	0.00371295		0.00788678	0.00763708	0.0103947	0.00401488	0.00770854	0.00325297	0.00250981	0.00245286	0.00365624	0.00195371	0.00109684	0.00458197	0.00672647	0.00503633	0.00257488	0.0102489	0.00651789	0.00373173	0.00182058		0.309126	0.652189
232.642	0.0136727	0.0233246	0.0287907	0.00594332	0.0163463	0.00713888	0.00333913	0.00322683	0.0094972	0.00279473	0.0013644	0.00858815	0.0164978	0.0159395	0.00250622	0.0104877	0.00855739	0.00639445	0.00395849		0.00789445	0.00754996	0.0102776	0.00415682	0.00788386	0.00343121	0.00261715	0.00263432	0.00380479	0.00221886	0.00115158	0.00467957	0.00674665	0.00565132	0.00280138	0.0103258	0.00636241	0.00392096	0.0019926
217.062	0.0135161	0.0220735	0.0278289	0.00604109	0.0164156	0.00736174	0.00352478	0.00375179	0.00952373	0.00377058	0.00149908	0.00901194	0.0166107	0.0185379	0.00294994	0.0108562	0.00825875	0.00671986	0.00431746		0.00812028	0.0074208	0.0100656	0.00443163	0.00796797	0.00366723	0.00282159	0.00311827	0.00401475	0.00321549	0.00128457	0.00520932	0.00694888	0.00645267	0.00324168	0.0105838	0.00626279	0.00421612	0.00228047
202.526	0.0137677	0.0208337	0.0264809	0.00640587	0.0160204	0.0077142	0.00384205	0.00483586	0.0095804	0.00594493	0.00176696	0.0103421	0.016774	0.0214896	0.00384	0.011437	0.00797947	0.00722939	0.00482836		0.00886796	0.00744947	0.00992598	0.00496438	0.00795173	0.00402608	0.00314289	0.00413568	0.00435361	0.0054241	0.00154515	0.00645137	0.00750871	0.00741791	0.00402648	0.0111658	0.00618492	0.00466778	0.00275307
188.964	0.014628	0.020061	0.0252173	0.00729294	0.0154277	0.00835367	0.00432658	0.00643347	0.00981026	0.00896566	0.00218276	0.0124155	0.0169676	0.0244936	0.00516726	0.0121708	0.00775589	0.00801247	0.00558617		0.0102857	0.00788024	0.010091	0.00605695	0.00803365	0.00462108	0.00361303	0.00566184	0.00493545	0.00850761	0.00196503	0.00829213	0.00842515	0.00852849	0.00518841	0.0119357	0.00611182	0.00534575	0.0034927
176.309	0.015439	0.0199717	0.0246032	0.00864394	0.0150916	0.00941069	0.00500533	0.00778512	0.0103235	0.0106599	0.00265369	0.0136797	0.0168304	0.0274199	0.00649511	0.0125237	0.00763895	0.00916013	0.00669692		0.011936	0.00889894	0.0108401	0.00775567	0.00854518	0.00562049	0.00426577	0.00704832	0.00587892	0.0103118	0.00249695	0.00956682	0.00928042	0.00981214	0.00642317	0.0123423	0.00607348	0.00636877	0.00460025
164.502	0.0157624	0.0206419	0.0250193	0.0102196	0.0153548	0.0109274	0.00585662	0.00848652	0.0111439	0.00998689	0.00312619	0.0134005	0.0163009	0.0302758	0.00756121	0.0123114	0.00767549	0.0107449	0.00820882		0.0137487	0.0106451	0.0124216	0.0100311	0.00973214	0.00723892	0.00510649	0.00805836	0.00724032	0.00991341	0.00316532	0.00973977	0.00994822	0.0113714	0.00767447	0.0123675	0.00617547	0.0079286	0.0062017
153.486	0.0163061	0.0219452	0.0264024	0.0120144	0.0162273	0.0127635	0.00679061	0.0093915	0.0122053	0.00955854	0.00369619	0.013479	0.0161438	0.032966	0.0087954	0.0122912	0.00786575	0.0127953	0.0100582		0.0166925	0.0130978	0.0148004	0.0130667	0.0115649	0.00960865	0.00607354	0.00968387	0.00894597	0.0100941	0.00412762	0.0103013	0.0111005	0.0133665	0.00950809	0.013019	0.00657512	0.0102477	0.0083814
143.208	0.0173975	0.0234401	0.0282828	0.0139793	0.0174839	0.0145628	0.00772043	0.0108986	0.0134544	0.010951	0.00434057	0.0148772	0.0166764	0.0350641	0.0103454	0.0127701	0.00815012	0.0152552	0.0121027		0.0208858	0.0158617	0.0174319	0.0165451	0.0136682	0.0124789	0.00705391	0.0122936	0.010767	0.0122783	0.00528498	0.0119829	0.0128951	0.0158908	0.0118795	0.0145703	0.00736474	0.013464	0.0110399
133.617	0.0186817	0.0247352	0.0301874	0.0160933	0.0189517	0.0160941	0.00865388	0.0125252	0.0149593	0.0129097	0.00489106	0.0164885	0.0175081	0.0359664	0.011907	0.0133268	0.00848841	0.0179459	0.0143629		0.024957	0.0182624	0.0195095	0.0196827	0.0155468	0.0150675	0.00798023	0.0149378	0.0124216	0.0145864	0.00620476	0.0137817	0.0146078	0.018684	0.0139195	0.0160229	0.0084586	0.0174329	0.0138649
124.67	0.0203154	0.0259032	0.0320225	0.018641	0.0206681	0.0175677	0.00971297	0.0143178	0.0169173	0.0145317	0.00532858	0.0177185	0.0185323	0.0356426	0.0136103	0.0139204	0.00887458	0.0207061	0.0173156		0.0277513	0.0199223	0.0207687	0.022258	0.0170529	0.0166958	0.00890352	0.016987	0.0139258	0.0156183	0.00663147	0.015028	0.0158521	0.021088	0.0153016	0.016597	0.00953793	0.0216091	0.0166998
116.321	0.0227639	0.0272887	0.0340948	0.0218069	0.0227889	0.0192688	0.0110745	0.0169142	0.0195841	0.0160676	0.0058331	0.0188719	0.0200392	0.0351224	0.0159382	0.0149432	0.00933423	0.0236031	0.0216983		0.029576	0.0211875	0.021814	0.0246732	0.0185787	0.0176968	0.00996859	0.0190609	0.0157506	0.0159246	0.00683811	0.0160424	0.0170046	0.0229054	0.016663	0.0166685	0.0102963	0.0254979	0.0200648
108.531	0.0262663	0.02911	0.036634	0.025674	0.0253291	0.021174	0.0128715	0.0207499	0.0229421	0.0182663	0.00659397	0.0204694	0.0223384	0.035675	0.0191095	0.016804	0.00995546	0.0267509	0.0276665		0.0321116	0.02277	0.0233548	0.0273323	0.0206525	0.018914	0.0112825	0.0223922	0.0182644	0.0168333	0.00733587	0.0175694	0.0186284	0.0251228	0.0186566	0.0172285	0.0108174	0.0293735	0.0248358
101.263	0.0306546	0.0312668	0.0394074	0.0304335	0.0280037	0.0230559	0.0150881	0.0256091	0.0264409	0.0215387	0.00763717	0.0227501	0.0254337	0.0374318	0.0228119	0.0196225	0.0107873	0.0299497	0.0340821		0.036623	0.0250185	0.0253695	0.0301674	0.0234017	0.0204261	0.0128126	0.0274284	0.0211792	0.0187067	0.00834679	0.0198857	0.0207765	0.0287186	0.0211853	0.0186246	0.0113492	0.033806	0.0308261
94.4818	0.0352456	0.0335698	0.041846	0.0358241	0.0304044	0.0247286	0.0175742	0.0307737	0.029509	0.0255274	0.00885263	0.0253869	0.028918	0.0394818	0.0264762	0.0230238	0.0117459	0.0328079	0.0390577		0.0424852	0.0276665	0.0272316	0.0325392	0.0264591	0.0216587	0.014451	0.0332436	0.0239132	0.0208196	0.00969407	0.0225192	0.022899	0.0332849	0.0236684	0.0203035	0.0119155	0.0383192	0.0360814
88.1547	0.0392403	0.0361545	0.0437041	0.0410992	0.0324803	0.026332	0.0202918	0.0354695	0.0325111	0.0295679	0.0101739	0.0278233	0.032293	0.0411915	0.0298406	0.0263837	0.0127444	0.035214	0.0417141		0.0480643	0.0303827	0.0285845	0.0339688	0.0293317	0.0224216	0.016176	0.038304	0.0264069	0.0225452	0.0110631	0.0248035	0.0244822	0.0375808	0.0257483	0.0215118	0.0124725	0.0415458	0.0384918
82.2512	0.0428748	0.0396313	0.0455617	0.0464404	0.0349033	0.0284705	0.0235424	0.0396107	0.0372964	0.0334586	0.011808	0.02996	0.035584	0.0428954	0.0333638	0.029639	0.0138412	0.0377016	0.0431041		0.0526942	0.0334468	0.0298579	0.0350296	0.031952	0.0232048	0.0182306	0.0418635	0.029542	0.0240451	0.0123486	0.0266122	0.025775	0.0408279	0.0277423	0.0221464	0.0131166	0.0429675	0.0380354
76.7431	0.0490765	0.0449421	0.0482873	0.0540289	0.038929	0.032191	0.0280359	0.0449053	0.0472016	0.0379947	0.0144482	0.0327286	0.0398246	0.045848	0.0384234	0.0340612	0.0152914	0.0414559	0.0458144		0.0584354	0.0378103	0.0318049	0.0373659	0.035012	0.0247622	0.021172	0.0449936	0.0354945	0.0263415	0.0139279	0.0287601	0.0279016	0.0435191	0.0307323	0.0231598	0.0140656	0.0434999	0.037181
71.6038	0.0645347	0.0527831	0.0523272	0.0668258	0.0460437	0.0385483	0.0348248	0.0554835	0.0663655	0.0453088	0.0194158	0.0384185	0.0470448	0.0522959	0.0469516	0.0420578	0.017642	0.0476316	0.0537652		0.0713439	0.0446807	0.0351618	0.042516	0.0394684	0.0278765	0.0256867	0.050937	0.0478768	0.0314122	0.0166807	0.0332294	0.0325198	0.047583	0.0364585	0.0260079	0.0157201	0.0444839	0.0396012
66.8087	0.095837	0.0625032	0.0578107	0.0854654	0.0568774	0.0471473	0.0444352	0.0763149	0.0961171	0.0575623	0.0282666	0.0495526	0.0586033	0.0654966	0.0593244	0.0551234	0.0217654	0.056672	0.0708112		0.09787	0.0546291	0.0406768	0.0503731	0.0455561	0.0329385	0.0321567	0.0637493	0.0693683	0.0409987	0.0214661	0.0425322	0.0407383	0.0563229	0.046155	0.0313438	0.0187221	0.0469724	0.0483625
62.3348	0.134202	0.0716976	0.0640395	0.104433	0.0682838	0.0546737	0.0545215	0.107156	0.127454	0.0721145	0.0406665	0.0647272	0.0715845	0.087359	0.0709328	0.0693085	0.0281216	0.0684148	0.0949211		0.128827	0.065776	0.0480397	0.0580075	0.0515654	0.038809	0.0394971	0.0830952	0.095358	0.0525423	0.0278044	0.0559286	0.0504343	0.0726154	0.0573069	0.0369596	0.023122	0.0513502	0.0631273
58.1604	0.148336	0.0782606	0.0687998	0.113472	0.0724105	0.0567017	0.059848	0.134172	0.140256	0.0792972	0.0512564	0.075831	0.0780992	0.112054	0.0736839	0.0739724	0.0351714	0.0819551	0.111873		0.132567	0.0729495	0.0544869	0.0609979	0.0534926	0.0426359	0.0444402	0.0986612	0.110884	0.0574375	0.0326277	0.0661775	0.0555307	0.0933468	0.0626319	0.0377201	0.0271945	0.0568163	0.0766729
54.2656	0.124901	0.0825766	0.0709912	0.108932	0.0644242	0.053075	0.0584123	0.135945	0.123661	0.0734801	0.0518026	0.0764936	0.0737065	0.123649	0.0657705	0.063575	0.0393292	0.0946002	0.104812		0.0991947	0.0718656	0.0568529	0.0583535	0.0485903	0.042346	0.044449	0.0965582	0.103942	0.0509807	0.0319994	0.0664927	0.0521706	0.105777	0.0575217	0.0319279	0.0285765	0.0617525	0.078049
50.6316	0.0944376	0.0852011	0.0717308	0.0984214	0.0506661	0.0483997	0.0545099	0.109453	0.092766	0.062037	0.0415763	0.0708052	0.0637811	0.111193	0.0548282	0.0471508	0.0383697	0.102675	0.0776657		0.0641236	0.0645263	0.0550861	0.0537077	0.0399836	0.0392288	0.0413477	0.0763297	0.0818594	0.0401888	0.0260407	0.0588274	0.043942	0.09776	0.0468448	0.0247283	0.0269455	0.0648645	0.0650498
47.2409	0.0785507	0.0845268	0.071169	0.0886381	0.0404681	0.0457386	0.0521216	0.0761746	0.0684263	0.0530194	0.0298041	0.0650403	0.0548626	0.0858717	0.0471298	0.0351517	0.0342005	0.104461	0.05189		0.0480645	0.0564001	0.0516607	0.0499063	0.0331374	0.0361969	0.0386178	0.0523603	0.0611476	0.0325081	0.0194096	0.0489186	0.0363885	0.0750232	0.0382259	0.0202597	0.0240865	0.0657278	0.047916
44.0773	0.0711143	0.0794433	0.0686081	0.0794453	0.0352834	0.0449959	0.0513146	0.0538978	0.055135	0.0468534	0.0227838	0.0605752	0.0479168	0.0668874	0.0423358	0.0284224	0.0301596	0.101111	0.038139		0.0424656	0.0500032	0.048554	0.046888	0.0295015	0.0347431	0.0372301	0.0364541	0.0485116	0.0286404	0.0152702	0.0410306	0.0313944	0.0548929	0.0337379	0.0180673	0.0218691	0.0647568	0.035969
41.1256	0.0649188	0.0712919	0.0644842	0.0695122	0.0324938	0.0457054	0.0512938	0.0425437	0.0479479	0.0418293	0.0190949	0.0562627	0.0419771	0.0588177	0.0385781	0.0241993	0.027337	0.0951468	0.0324545		0.0399593	0.0450446	0.046017	0.0439652	0.0276989	0.0348095	0.0365894	0.0289549	0.0416435	0.0269276	0.0131145	0.0363784	0.0283184	0.0446357	0.0315907	0.0169182	0.0208056	0.0627949	0.0298773
38.3715	0.0580472	0.0623147	0.0596975	0.0595937	0.0306989	0.0475991	0.0521929	0.0363623	0.0436254	0.0375236	0.016492	0.0512458	0.0370849	0.0562382	0.0355394	0.0212866	0.0253387	0.0889017	0.0298776		0.0383437	0.0413858	0.0436127	0.0411815	0.0265387	0.035861	0.0364239	0.0258489	0.037524	0.0260636	0.011789	0.0337861	0.0263569	0.0407336	0.0303215	0.0163261	0.0205009	0.0609219	0.0271236
35.8019	0.0508181	0.0541376	0.0550127	0.0513023	0.0296175	0.0502529	0.0540995	0.0323731	0.041147	0.0341213	0.0144505	0.045811	0.0336084	0.0551082	0.0335593	0.0195437	0.0240732	0.0836219	0.0285783		0.0368543	0.0390138	0.0413453	0.0388599	0.0255415	0.0374052	0.0366524	0.0246459	0.034826	0.025449	0.0108686	0.0323628	0.0252286	0.0391642	0.0296801	0.0161243	0.0207594	0.0601413	0.0261628
33.4044	0.0441436	0.0475096	0.0510556	0.0450823	0.0291917	0.0529159	0.0565562	0.0297601	0.0398491	0.0316193	0.0129229	0.0408734	0.0313785	0.0541785	0.0325701	0.0186838	0.0236117	0.0791291	0.0281097		0.0352502	0.0373836	0.0396119	0.0368245	0.0246733	0.0391522	0.0371323	0.0242433	0.033145	0.0251145	0.0102638	0.0316317	0.0247828	0.0384544	0.029587	0.0161054	0.021693	0.0604983	0.0261588
31.1674	0.0389129	0.042754	0.0485216	0.0408512	0.0292611	0.0548916	0.059253	0.0282169	0.0393152	0.0301581	0.0119022	0.0374378	0.0300279	0.0530298	0.0322006	0.0182968	0.0237645	0.0752317	0.0283163		0.0337302	0.0361528	0.0388746	0.035016	0.0240571	0.0410678	0.0377067	0.0242322	0.0323478	0.0253998	0.00990881	0.0310663	0.0248274	0.0383289	0.0298496	0.0160832	0.0231742	0.0612059	0.0266303
29.0802	0.0358732	0.0401916	0.0479371	0.038537	0.0295535	0.0562667	0.0615523	0.0275101	0.0394956	0.0299312	0.0113988	0.0357117	0.0293182	0.0516575	0.0321327	0.018319	0.0242307	0.0720513	0.0290369		0.0326821	0.0355686	0.0391571	0.0337585	0.0238363	0.0432616	0.038213	0.0246339	0.0324254	0.0264661	0.00975636	0.0306399	0.0251829	0.0385077	0.0303516	0.0161203	0.0245699	0.0616249	0.0275153
27.1328	0.0350716	0.0395184	0.048873	0.0376949	0.0297323	0.0575233	0.0623271	0.0275817	0.0403745	0.030557	0.0112894	0.0351216	0.0292779	0.0505078	0.0322892	0.0188436	0.0248358	0.0695177	0.0300248		0.0322903	0.0357478	0.0400982	0.0332106	0.0240937	0.045697	0.0386621	0.0254704	0.0334097	0.0279579	0.00982451	0.0307809	0.02586	0.0388619	0.0309611	0.0164341	0.0253737	0.0620408	0.028919
25.3158	0.035835	0.0396711	0.0503166	0.0377088	0.0297052	0.0584441	0.0615995	0.0282732	0.0417031	0.0312055	0.0113638	0.0353577	0.0299377	0.0497296	0.032806	0.0197631	0.0255721	0.0679786	0.0312335		0.0326486	0.0366079	0.041425	0.0334495	0.0248115	0.0481257	0.0391955	0.026641	0.0350084	0.0292808	0.0100824	0.0316697	0.0270131	0.0396102	0.031608	0.0170152	0.0260575	0.0631782	0.0307554
23.6205	0.0375298	0.0398494	0.0517745	0.0378102	0.0296735	0.0584212	0.0611536	0.0291684	0.0429293	0.0314894	0.0115151	0.0366983	0.0310006	0.0491002	0.0336383	0.0207215	0.0263156	0.0679566	0.0328828		0.0339928	0.0378533	0.0426872	0.0343714	0.0260597	0.0502381	0.0398886	0.0279149	0.036564	0.0302439	0.010389	0.0331319	0.0284517	0.0408964	0.0322768	0.0176084	0.027289	0.0653437	0.0327927
22.0387	0.0396148	0.0401519	0.0539118	0.0376878	0.0297534	0.057884	0.06435	0.0299345	0.043592	0.0317386	0.0117461	0.0389983	0.0322508	0.0487355	0.0344277	0.021552	0.0268369	0.0694132	0.0348737		0.0361298	0.0387443	0.0439228	0.035816	0.0278138	0.0519809	0.0411192	0.0287549	0.037564	0.0310559	0.0106349	0.0347817	0.0298155	0.0425613	0.03306	0.0181908	0.0289756	0.0683253	0.0349663
20.5628	0.0415552	0.0412908	0.0574698	0.0380115	0.0300714	0.057834	0.0754827	0.0304355	0.043833	0.0322883	0.0120049	0.0412101	0.0337075	0.0489341	0.0349761	0.0224492	0.0272858	0.0712538	0.0366852		0.03866	0.0392975	0.0460863	0.0383216	0.0299231	0.0536952	0.0440038	0.0290321	0.0380084	0.0320772	0.010901	0.0364572	0.0312171	0.0443048	0.0342938	0.0190494	0.0309321	0.0716752	0.0372959
19.1858	0.0432387	0.0435884	0.0615657	0.0394857	0.0309965	0.0585392	0.0962077	0.0305292	0.0440223	0.0329039	0.0121824	0.0425035	0.0352455	0.0491581	0.0353425	0.0232788	0.0279074	0.0720587	0.0381004		0.0413651	0.0405653	0.0494108	0.0423734	0.0326785	0.0557552	0.0492711	0.0294419	0.038451	0.0334437	0.0112926	0.0383831	0.0330723	0.0460797	0.0360392	0.0203932	0.0331171	0.0750553	0.0395468
17.901	0.0450856	0.0462942	0.0641157	0.0420017	0.0326707	0.0600173	0.122357	0.0302805	0.0443876	0.0332774	0.0122826	0.0433133	0.036813	0.0488256	0.0355705	0.0236366	0.028295	0.071746	0.039525		0.0440859	0.0430401	0.0525858	0.047772	0.0365299	0.0582689	0.0563734	0.0302799	0.0394847	0.034886	0.0117861	0.0408532	0.0358554	0.0483835	0.0380212	0.0224108	0.0351976	0.0785153	0.041459
16.7022	0.0473668	0.048732	0.0645351	0.0449023	0.0345777	0.0626338	0.144427	0.0301006	0.045018	0.0337313	0.0124296	0.044423	0.0389162	0.0482714	0.0356878	0.0238491	0.0278278	0.0716195	0.0412114		0.0476953	0.0466189	0.0545355	0.0543373	0.0413153	0.0610817	0.0636043	0.0314401	0.0411667	0.0364288	0.0124533	0.0442929	0.0399551	0.0513883	0.040331	0.0254228	0.0367383	0.0825007	0.04343
15.5837	0.0496774	0.0514449	0.0654143	0.0473211	0.0363682	0.0667304	0.153464	0.0302794	0.0455806	0.0346584	0.0126608	0.0457171	0.041771	0.0479931	0.035917	0.0246376	0.0266569	0.0725245	0.0428125		0.0530192	0.0509752	0.0557328	0.0604976	0.0459657	0.0640936	0.0688969	0.0333383	0.0429947	0.0383472	0.0133435	0.0485977	0.0447369	0.0547144	0.0429725	0.0292776	0.037717	0.0874455	0.0459245
14.5401	0.0511525	0.0558626	0.069784	0.0490676	0.0385348	0.0724746	0.14935	0.0305761	0.045641	0.0359275	0.0128579	0.0464611	0.0442827	0.0485871	0.0367069	0.0258859	0.0255862	0.0738233	0.0442996		0.0574243	0.054907	0.0573458	0.0622305	0.0484572	0.0673433	0.0713852	0.0359062	0.0439795	0.0404048	0.0140796	0.0524194	0.0479398	0.0581845	0.0451152	0.0324112	0.0384547	0.092364	0.0483001
13.5664	0.0511713	0.0629982	0.0777484	0.0511332	0.0417428	0.0799089	0.138957	0.0307615	0.0457968	0.0374664	0.0130509	0.0467221	0.0448837	0.0506346	0.0389229	0.0267761	0.0253247	0.0744874	0.0461747		0.0566393	0.0571206	0.0600809	0.0592084	0.0480015	0.0710251	0.0716703	0.0377656	0.0437918	0.0421746	0.0143169	0.0541989	0.0475642	0.0612823	0.0461064	0.0329925	0.0392211	0.0953503	0.0496025
12.6579	0.0505151	0.07179	0.0862748	0.0551175	0.0460183	0.0890482	0.12696	0.031127	0.0474693	0.0399796	0.0135606	0.0479739	0.0438611	0.0538851	0.043231	0.0269129	0.0263252	0.0748322	0.049005		0.0515404	0.0577618	0.0636066	0.0585886	0.0473659	0.0756863	0.0709984	0.037561	0.0431937	0.0439361	0.0144016	0.0541567	0.0456176	0.0628464	0.0471049	0.0321594	0.0402392	0.0969972	0.0497653
11.8102	0.0511527	0.0795026	0.0917849	0.0620019	0.0513054	0.0999104	0.115763	0.0322768	0.0518019	0.0442729	0.0147139	0.0518791	0.0435428	0.0583768	0.0492086	0.0269232	0.0290977	0.0760294	0.0532211		0.0480703	0.0585561	0.0672223	0.0648821	0.0495443	0.0818761	0.0709828	0.0361243	0.0432343	0.0467519	0.0149808	0.0548481	0.0465104	0.0630685	0.050937	0.0333988	0.0418677	0.0996059	0.0499133
11.0193	0.0545698	0.0849842	0.0941835	0.0708603	0.0584766	0.113378	0.111326	0.0351549	0.0595257	0.0500513	0.0165745	0.0590728	0.0460535	0.0662379	0.0565743	0.0279544	0.03453	0.0796066	0.0590763		0.049064	0.0610449	0.0715386	0.0721134	0.0538704	0.0902143	0.0743173	0.0362027	0.0453217	0.0514339	0.016377	0.0586573	0.0508052	0.0642488	0.0592833	0.0375227	0.0449454	0.103403	0.0516366
10.2814	0.0609189	0.0899968	0.0977523	0.0795817	0.0686316	0.132937	0.120385	0.0404837	0.0711046	0.0572599	0.0190578	0.0692264	0.0519029	0.0798648	0.0664198	0.0306578	0.0433966	0.0873916	0.0672704		0.0515777	0.0654091	0.0784755	0.0725333	0.0583763	0.103192	0.0841335	0.0393797	0.05013	0.0579735	0.0185248	0.0655814	0.055101	0.0687027	0.0700422	0.0412983	0.0504854	0.107506	0.0557421
9.59289	0.0688691	0.0959635	0.106086	0.0869564	0.0814624	0.160906	0.145616	0.0481027	0.0861381	0.0666252	0.0220572	0.0815568	0.0598456	0.0984028	0.0793376	0.0347079	0.0548401	0.0989932	0.0776891		0.0526211	0.0715478	0.0894493	0.0694185	0.0637693	0.124585	0.100784	0.0450667	0.0564803	0.0658724	0.0210335	0.0744193	0.0574157	0.0772477	0.0792404	0.0420374	0.0581043	0.112782	0.0618347
8.95048	0.0756072	0.101893	0.117177	0.0931838	0.0947673	0.192832	0.182129	0.0569073	0.101882	0.0771639	0.0250624	0.094306	0.0675412	0.115871	0.09246	0.038767	0.0663291	0.110483	0.0873772		0.0531012	0.079745	0.103706	0.0722013	0.0716018	0.154917	0.118913	0.0519016	0.0630496	0.0742254	0.0233716	0.0837896	0.0594358	0.089103	0.0857541	0.0414349	0.0660051	0.120455	0.0680686
8.35109	0.0792021	0.106818	0.126104	0.0987088	0.105958	0.218394	0.217025	0.0648908	0.113286	0.0852962	0.0270865	0.104236	0.072271	0.124186	0.101569	0.0415837	0.0757791	0.116663	0.0926304		0.0558795	0.0902428	0.118261	0.0825754	0.0808629	0.187576	0.130765	0.0582333	0.0700681	0.0815205	0.025112	0.0913911	0.0630276	0.10188	0.0914318	0.0425554	0.0729816	0.129989	0.0723942
7.79184	0.0799565	0.113006	0.132327	0.103118	0.114659	0.229704	0.236789	0.0698497	0.117569	0.0880202	0.0276568	0.107083	0.0728711	0.12215	0.106219	0.0431492	0.0828068	0.11614	0.0937071		0.0610183	0.101546	0.129717	0.0946252	0.0889707	0.208665	0.133999	0.0620916	0.0777111	0.0862011	0.0260714	0.0945716	0.0675209	0.112419	0.0970063	0.0458567	0.0786634	0.14008	0.0746064
7.27005	0.078869	0.124942	0.139353	0.106168	0.123202	0.228648	0.236692	0.0719091	0.117732	0.0874326	0.0275692	0.101204	0.071944	0.11736	0.1099	0.0439841	0.0883102	0.112081	0.0938434		0.0644689	0.110081	0.134768	0.10058	0.0929746	0.207906	0.130746	0.0624047	0.0835558	0.0877464	0.026532	0.0919285	0.0713481	0.117735	0.101537	0.0490637	0.0831722	0.148179	0.0750472
6.78319	0.0786527	0.143633	0.148378	0.110385	0.135068	0.223457	0.221834	0.0742299	0.11823	0.0900374	0.0280226	0.092472	0.073118	0.114833	0.11678	0.045239	0.0933418	0.108949	0.0956934		0.0634355	0.113551	0.13247	0.0972757	0.0928162	0.190345	0.123076	0.0609556	0.0845197	0.0873624	0.0270711	0.0857345	0.073571	0.115796	0.104955	0.0496198	0.0873468	0.152298	0.0744156
6.32894	0.0837708	0.162579	0.156316	0.121481	0.152929	0.219479	0.203481	0.080064	0.12076	0.100429	0.0296213	0.0887728	0.0769304	0.11306	0.128023	0.0488163	0.0991519	0.110135	0.102215		0.0602286	0.11276	0.125989	0.0909321	0.0945614	0.167397	0.112834	0.0619315	0.0813619	0.0874761	0.0281931	0.081184	0.0749678	0.108499	0.10864	0.0481422	0.0922137	0.154245	0.0760807
5.90511	0.0972709	0.173325	0.159135	0.142914	0.174921	0.215429	0.191804	0.0917736	0.124303	0.118341	0.0328106	0.0926899	0.0830875	0.111418	0.140503	0.0561128	0.10768	0.115642	0.115643		0.0593736	0.110291	0.118132	0.0901576	0.10383	0.146919	0.103395	0.0680511	0.0785541	0.090038	0.0303837	0.0813594	0.078751	0.101398	0.113725	0.0475785	0.0986416	0.156137	0.0833334
5.50967	0.117982	0.174476	0.15504	0.169014	0.194557	0.207646	0.186976	0.109556	0.127494	0.138874	0.0375916	0.101408	0.0930998	0.112445	0.150954	0.0682885	0.120787	0.123342	0.13432		0.0634253	0.108763	0.109907	0.0973043	0.120119	0.133821	0.0982164	0.0790413	0.0803004	0.095136	0.0342082	0.0849623	0.0875944	0.0985806	0.120315	0.0507617	0.106821	0.159308	0.0956119
5.1407	0.141554	0.169311	0.145153	0.187324	0.206506	0.193794	0.182718	0.129389	0.131747	0.155446	0.0430164	0.110104	0.107946	0.117421	0.159791	0.0855946	0.137621	0.131094	0.152216		0.0742464	0.108295	0.101788	0.113913	0.142561	0.127271	0.0968766	0.0925731	0.0888157	0.102066	0.0410744	0.0894892	0.10346	0.101048	0.129813	0.0607782	0.115534	0.168171	0.108973
4.79644	0.163329	0.16086	0.132923	0.19113	0.210373	0.17584	0.177943	0.144713	0.137913	0.167772	0.0474768	0.117682	0.128469	0.124595	0.170145	0.104276	0.151673	0.137213	0.162995		0.102509	0.111063	0.0942106	0.157762	0.179878	0.123393	0.0978423	0.10664	0.107208	0.113162	0.0542373	0.0951127	0.134983	0.107348	0.147351	0.0849497	0.122185	0.195704	0.121491
4.47524	0.177711	0.153096	0.12181	0.185621	0.208618	0.158226	0.175091	0.152335	0.146798	0.181854	0.0494815	0.127748	0.158555	0.131034	0.184398	0.118893	0.157355	0.141925	0.167939		0.180039	0.127021	0.0907944	0.277926	0.258926	0.123863	0.100884	0.126922	0.144338	0.134939	0.078158	0.10434	0.205198	0.11522	0.18294	0.146757	0.126936	0.270909	0.138384
4.17555	0.181591	0.147856	0.112899	0.179114	0.203291	0.143596	0.171316	0.157873	0.164499	0.201801	0.0492665	0.144079	0.206045	0.134418	0.201911	0.12923	0.156494	0.146662	0.174018		0.360137	0.170983	0.0982943	0.527525	0.415698	0.133661	0.107208	0.171813	0.218875	0.177257	0.11732	0.11994	0.347393	0.124902	0.254254	0.29475	0.133326	0.42811	0.171011
3.89592	0.179663	0.143605	0.106758	0.177219	0.196489	0.134015	0.164579	0.171573	0.197796	0.229838	0.0488891	0.167499	0.27593	0.135284	0.220934	0.140957	0.156216	0.152679	0.18395		0.664071	0.254411	0.1292	0.842337	0.639741	0.157441	0.122535	0.268814	0.355825	0.254396	0.173832	0.146328	0.566764	0.139757	0.382642	0.561177	0.146826	0.651316	0.233383
3.63502	0.178693	0.139511	0.103307	0.183187	0.189636	0.128683	0.160612	0.200054	0.249138	0.266809	0.0499309	0.196264	0.359528	0.137072	0.241258	0.159795	0.165978	0.162493	0.198334		0.961356	0.370251	0.201233	0.965145	0.801392	0.20004	0.153517	0.435848	0.552637	0.375806	0.23512	0.190468	0.77349	0.162469	0.562676	0.844242	0.17867	0.8121	0.33693
3.3916	0.179989	0.136132	0.10078	0.196531	0.184145	0.125142	0.162872	0.244914	0.314818	0.306935	0.0525639	0.228074	0.42927	0.139957	0.258377	0.189719	0.193002	0.178318	0.221149		0.99919	0.475816	0.314827	0.73372	0.742263	0.258143	0.196586	0.64127	0.721501	0.517399	0.262758	0.259424	0.805909	0.193732	0.716889	0.896678	0.245673	0.76211	0.473107
3.16447	0.184997	0.133276	0.0991208	0.211488	0.181593	0.124148	0.165925	0.299794	0.375428	0.333581	0.0561384	0.253971	0.4423	0.142654	0.259681	0.236244	0.242172	0.195787	0.252754		0.727623	0.507385	0.414127	0.376145	0.508397	0.311588	0.232877	0.783626	0.730808	0.604355	0.226721	0.351937	0.632628	0.237221	0.72367	0.640214	0.362031	0.550222	0.596671
2.95256	0.198513	0.129795	0.0995158	0.220005	0.180057	0.125782	0.164083	0.348607	0.391889	0.323117	0.0610056	0.254156	0.373053	0.148178	0.235245	0.301032	0.314491	0.207678	0.28352		0.405284	0.437024	0.413793	0.165308	0.28931	0.327967	0.241318	0.775139	0.571658	0.570783	0.153523	0.441793	0.412748	0.295339	0.561907	0.334386	0.511143	0.369772	0.652189
2.75483	0.221478	0.125236	0.100757	0.215425	0.177014	0.126353	0.153831	0.36929	0.334157	0.269624	0.0683383	0.218029	0.256519	0.161746	0.190256	0.369209	0.387865	0.209584	0.304269		0.232784	0.311809	0.316422	0.0957362	0.167329	0.289588	0.215161	0.641347	0.366414	0.447938	0.0943928	0.471205	0.256992	0.355499	0.354136	0.185621	0.620899	0.279426	0.627131
2.57035	0.245451	0.119995	0.100839	0.199486	0.173294	0.122615	0.131855	0.344129	0.227343	0.196446	0.0770492	0.164764	0.158451	0.184395	0.143654	0.408332	0.407385	0.194909	0.309126		0.182634	0.198083	0.209703	0.0750417	0.116416	0.220243	0.165904	0.459192	0.206765	0.320934	0.0658039	0.399	0.16147	0.385415	0.203984	0.150786	0.616522	0.21372	0.542878
2.39822	0.253665	0.115045	0.100556	0.178295	0.170162	0.112612	0.103224	0.276719	0.132025	0.133436	0.0825342	0.122247	0.10175	0.205631	0.111221	0.386479	0.342045	0.163822	0.290064		0.168407	0.122233	0.140701	0.0659773	0.0979697	0.156836	0.115747	0.289677	0.1103	0.223631	0.0537519	0.269373	0.103436	0.355679	0.121847	0.141247	0.508709	0.147533	0.420697
2.23762	0.231856	0.110374	0.101312	0.152307	0.16462	0.0970417	0.0798707	0.196099	0.0773062	0.0941194	0.080021	0.0961893	0.0718567	0.21053	0.093686	0.302713	0.239478	0.128653	0.243232		0.147297	0.082565	0.105057	0.0577562	0.0899989	0.110069	0.0823083	0.172209	0.0637865	0.147005	0.045359	0.161957	0.0701369	0.276745	0.0841178	0.119326	0.370283	0.0974134	0.292097
2.08777	0.181973	0.105239	0.102715	0.126328	0.151044	0.0816141	0.0659003	0.135247	0.0535609	0.0746371	0.0688575	0.0802503	0.0561224	0.194531	0.0837427	0.201369	0.158399	0.0998754	0.181482		0.113415	0.0663297	0.0905086	0.0489055	0.0824067	0.0782009	0.0679193	0.108231	0.0460756	0.0907209	0.0369001	0.101981	0.0544267	0.191269	0.0681033	0.0867371	0.250068	0.0707588	0.187273
1.94796	0.127145	0.100937	0.102011	0.105827	0.131296	0.0705894	0.057519	0.10038	0.043742	0.066562	0.0542933	0.0717401	0.0481841	0.164275	0.0775342	0.128145	0.109234	0.0803642	0.127237		0.0772699	0.0607396	0.0829442	0.0420939	0.0731978	0.0594931	0.0629815	0.078402	0.0384826	0.0610476	0.0291714	0.0739107	0.0473673	0.131216	0.0608118	0.0609109	0.159353	0.0580488	0.114582
1.81751	0.089038	0.100889	0.0977089	0.0875608	0.113524	0.0641429	0.0505623	0.0801036	0.0391804	0.0631857	0.0431785	0.0677339	0.0441705	0.129409	0.0734517	0.087749	0.0827184	0.0687961	0.090938		0.0496616	0.057942	0.074572	0.0368689	0.0652114	0.0502285	0.0591154	0.0631209	0.0330262	0.0488644	0.0237929	0.060798	0.0435536	0.0976464	0.0561018	0.0473447	0.100648	0.0504057	0.070504
1.6958	0.068101	0.104325	0.0932374	0.0702232	0.0996761	0.0611195	0.0439094	0.0672159	0.0368419	0.0610013	0.03756	0.064181	0.0417235	0.0990101	0.0696893	0.0655935	0.0686022	0.0620424	0.069452		0.0357152	0.0542428	0.0671338	0.0319589	0.059264	0.0456071	0.0552718	0.0519683	0.0288948	0.0424341	0.0209329	0.0535429	0.0414517	0.0768859	0.0512394	0.0402711	0.070802	0.0450901	0.0473353
1.58224	0.0557817	0.107827	0.0910663	0.0584989	0.0863417	0.059387	0.0391886	0.0589671	0.0351786	0.0587346	0.0348771	0.060702	0.0402434	0.0768201	0.0664184	0.0529336	0.0586203	0.05748	0.0581413		0.0305232	0.0491096	0.0626638	0.028498	0.0529328	0.0416121	0.054266	0.0437175	0.0264071	0.0387099	0.0193753	0.0494652	0.0393931	0.0602787	0.0469149	0.0346323	0.0584117	0.0406638	0.0361768
1.47628	0.0463127	0.109286	0.0895554	0.0529495	0.0735364	0.0560522	0.0363215	0.0527841	0.0335904	0.0545686	0.0329846	0.0581225	0.0386334	0.0605877	0.06441	0.0458121	0.0502284	0.0540401	0.0531432		0.027334	0.0439635	0.0602288	0.0267233	0.0454278	0.0368252	0.0560308	0.038363	0.024828	0.03689	0.0182105	0.0482401	0.0361398	0.0462641	0.0447725	0.0293941	0.0532161	0.0364659	0.0308203
1.37742	0.0384135	0.106631	0.0861172	0.0485636	0.0634626	0.0501895	0.033511	0.0472158	0.0312849	0.0494009	0.0315044	0.0557706	0.0351714	0.0482884	0.0624657	0.0415	0.0446222	0.0507689	0.0499627		0.0256165	0.0398432	0.0578725	0.0245177	0.0381996	0.0317301	0.058135	0.0351184	0.0225964	0.0352724	0.0175281	0.0477738	0.0333464	0.0360053	0.0452438	0.0259811	0.0511511	0.0331381	0.0273724
1.28518	0.0341247	0.101073	0.080987	0.0431744	0.0566451	0.044519	0.0299857	0.0424657	0.0277529	0.0467546	0.0306463	0.0530028	0.0317602	0.0403644	0.0594531	0.0387139	0.0418314	0.0468689	0.0457421		0.0254441	0.0358221	0.0553167	0.0216692	0.0331924	0.0273125	0.0608218	0.0338301	0.0195382	0.0336968	0.0170484	0.0453203	0.0326087	0.0293425	0.0465174	0.0244807	0.0514638	0.0304523	0.0239093
1.19911	0.0325202	0.0967117	0.0761055	0.0382963	0.0518758	0.0408732	0.0267881	0.0391131	0.0243247	0.0469289	0.0303637	0.0507516	0.0310083	0.0371214	0.0560234	0.0367601	0.039948	0.0428993	0.0405433		0.0262689	0.0315759	0.0527844	0.0193425	0.0311927	0.0244333	0.0634043	0.0330882	0.0169267	0.0332839	0.0158774	0.0411829	0.0322633	0.0248785	0.0459724	0.0236823	0.0526952	0.0275558	0.020454
1.11881	0.030496	0.0910236	0.0718512	0.0338964	0.0476807	0.0376909	0.0244633	0.0366717	0.0214755	0.0476054	0.0298079	0.0493151	0.0310422	0.0358833	0.0532935	0.0354722	0.038049	0.0389337	0.0355362		0.0273894	0.0279774	0.0497639	0.0174766	0.0304465	0.0229063	0.0686781	0.0311106	0.0149454	0.0339685	0.013945	0.0382158	0.0306922	0.021657	0.0438292	0.0231316	0.0527796	0.0246159	0.0174811
1.04389	0.02772	0.0854203	0.0683429	0.0296736	0.0440399	0.0336164	0.0227548	0.0348173	0.0185244	0.0463212	0.0282227	0.0490329	0.0294669	0.0330113	0.0517603	0.035254	0.0370665	0.0343978	0.0306874		0.0266444	0.0251918	0.0467368	0.0156498	0.0291085	0.021353	0.0756759	0.028644	0.0127562	0.0342075	0.0119458	0.0375039	0.0286826	0.0192753	0.0419704	0.023036	0.0503209	0.0225567	0.0151169
0.973981	0.0249222	0.0831523	0.0654441	0.0264094	0.0403593	0.0289778	0.0214534	0.0330585	0.0157963	0.0428693	0.0263097	0.0501946	0.0271157	0.0279302	0.0508381	0.0356042	0.0370503	0.0301717	0.0257199		0.0234479	0.0230546	0.0449345	0.0139015	0.02735	0.0187291	0.0736186	0.0268827	0.0104672	0.0329509	0.0105015	0.0367107	0.0268222	0.0171867	0.0410716	0.0233965	0.0461448	0.0210795	0.0132435
0.908756	0.0217002	0.0766911	0.0640878	0.0242409	0.0355201	0.0245482	0.0198864	0.0305227	0.0139771	0.0402606	0.0250914	0.0500928	0.0258034	0.0223292	0.0497718	0.0357656	0.0368806	0.0274684	0.0215576		0.0205766	0.021073	0.0439485	0.0127333	0.0253784	0.0157844	0.0685662	0.0255995	0.00886953	0.0314551	0.00972131	0.0344543	0.0246981	0.0150657	0.041428	0.0236811	0.0433999	0.0191155	0.0115768
0.847899	0.0182033	0.0670719	0.0615198	0.0221529	0.0306222	0.0204356	0.0184911	0.0279712	0.0129199	0.0401477	0.0248793	0.047871	0.0260189	0.0182679	0.0478162	0.0357688	0.0364477	0.0259557	0.0190317		0.0199812	0.0193105	0.0406674	0.011971	0.0225955	0.0134951	0.0704661	0.0245495	0.00810431	0.0307147	0.00948952	0.0325791	0.0226712	0.0132739	0.0421123	0.0237294	0.0426891	0.0165842	0.0102563
0.791118	0.0152663	0.0618	0.0546921	0.0195732	0.0271798	0.0166776	0.0178638	0.0263927	0.0120209	0.0403735	0.025622	0.0466151	0.0272753	0.0162572	0.0448364	0.0358514	0.0359337	0.0242574	0.017465		0.0214751	0.0182182	0.0354954	0.0109439	0.0195044	0.0119814	0.0688776	0.0228358	0.00770588	0.0295196	0.00975175	0.0324997	0.0220376	0.0118116	0.0421682	0.0240774	0.0419457	0.0140318	0.00934143
0.738139	0.0132763	0.0567186	0.0480994	0.0168787	0.0249983	0.0137744	0.0165463	0.0258994	0.0110895	0.0397731	0.026657	0.0464937	0.0281192	0.014563	0.0418938	0.0353538	0.0345144	0.022093	0.0158308		0.0234989	0.0176949	0.0320901	0.0097134	0.0170077	0.0108404	0.0651875	0.0202538	0.00730376	0.0280301	0.0101636	0.0332875	0.0224318	0.0102502	0.0422467	0.0240577	0.0406596	0.0117542	0.00832874
0.688708	0.0119381	0.0526357	0.0464732	0.0145433	0.022595	0.0120767	0.014364	0.0261952	0.0102836	0.0390194	0.0278642	0.0459527	0.0273788	0.0124236	0.0392658	0.033708	0.032832	0.0196335	0.0140368		0.0236882	0.0171485	0.0309941	0.00862028	0.014962	0.009695	0.06373	0.0183943	0.00676365	0.0273469	0.00992091	0.0343859	0.0225262	0.00866862	0.0437931	0.0227396	0.0396835	0.0100576	0.00704167
0.642588	0.0105652	0.0578815	0.0479645	0.0127526	0.0188361	0.0109646	0.0127931	0.0260879	0.00962389	0.0383276	0.0300755	0.0448778	0.0259034	0.0106768	0.0374199	0.0321987	0.032231	0.0164541	0.012401		0.0218891	0.0160632	0.0307738	0.00775364	0.0129448	0.00857029	0.0601565	0.0180707	0.00591783	0.0270195	0.00897976	0.0352105	0.0220428	0.00732707	0.0471002	0.0214975	0.0396737	0.00894731	0.00589485
0.599555	0.00931222	0.0666013	0.047849	0.0112634	0.0150881	0.00968108	0.0114987	0.0252726	0.00905013	0.0375468	0.0317523	0.0424794	0.0252014	0.00957261	0.0376307	0.0323616	0.0322072	0.0131258	0.0112803		0.0195119	0.0146312	0.0305225	0.00714123	0.0112914	0.00769407	0.0553836	0.0186575	0.00492085	0.0263967	0.00822867	0.034286	0.0212426	0.00614396	0.0498609	0.0220549	0.0411134	0.0081209	0.00517562
0.559405	0.00845838	0.0667544	0.0440365	0.00959381	0.0130758	0.00845294	0.0102545	0.0247876	0.00823856	0.0362095	0.0314352	0.0384835	0.0250649	0.0087263	0.0392622	0.0338485	0.0321859	0.0107757	0.0108341		0.0182419	0.0135288	0.029527	0.00652018	0.0105808	0.00726102	0.056119	0.019277	0.00420279	0.0252059	0.00787203	0.0315141	0.0205858	0.00518024	0.0503885	0.0237859	0.0465678	0.00727185	0.00486766
0.521943	0.00788258	0.0596508	0.0386004	0.00784128	0.0121869	0.00741608	0.00865833	0.0245238	0.00703529	0.0345295	0.0311705	0.0345035	0.0247486	0.00788175	0.0415978	0.0346106	0.0320561	0.00926291	0.0104246		0.0185576	0.0132511	0.026981	0.00564201	0.0107626	0.00693964	0.0591276	0.0192591	0.00379455	0.0238773	0.00757136	0.02836	0.0199891	0.00448102	0.0488699	0.024799	0.0581996	0.00622138	0.0047044
0.48699	0.00756263	0.0570436	0.0383422	0.00652332	0.0110924	0.00621897	0.00701028	0.0239694	0.00603584	0.0332061	0.0327297	0.0309671	0.0242978	0.00689907	0.044773	0.0327898	0.0317934	0.00788785	0.00928885		0.0186221	0.013834	0.0264745	0.00466932	0.011075	0.00616448	0.052711	0.0183975	0.00348799	0.023296	0.00741017	0.0261649	0.0188507	0.00379397	0.0479796	0.0247036	0.0712039	0.0052967	0.00444451
0.454378	0.00779203	0.0640105	0.0441453	0.00573037	0.0096509	0.0048934	0.00608597	0.0228735	0.00535312	0.0328172	0.0353339	0.0281639	0.0236491	0.00573014	0.0474036	0.0288328	0.0322785	0.00668205	0.00773453		0.0170192	0.0147823	0.0293335	0.00381501	0.0104837	0.00501363	0.0446556	0.0172012	0.00313672	0.0241752	0.00750415	0.0256535	0.017789	0.00304771	0.0502362	0.0246903	0.0782354	0.00468918	0.00405047
0.42395	0.0085935	0.072319	0.049488	0.00524268	0.00835429	0.00381947	0.00563829	0.0214574	0.00457628	0.0328401	0.0372118	0.0277047	0.022681	0.0047095	0.0482343	0.0253821	0.0334416	0.00578528	0.00641837		0.0149534	0.0154974	0.0321944	0.00317254	0.00901646	0.00393514	0.0454992	0.0162802	0.00268588	0.0258439	0.00767477	0.0265957	0.0186129	0.00242175	0.0541516	0.0256096	0.0788352	0.00418944	0.00355313
0.395559	0.00941637	0.0753248	0.0492845	0.00465878	0.00760904	0.0029781	0.00549496	0.0199336	0.00373742	0.0308542	0.0389929	0.0293523	0.0215466	0.00381574	0.047124	0.0243568	0.0333843	0.00501908	0.00533285		0.0134233	0.0161527	0.0324607	0.00271714	0.00779704	0.003208	0.0513109	0.0156987	0.00222482	0.0261108	0.00785045	0.0275921	0.0209294	0.00196324	0.0580269	0.026969	0.0769772	0.00376989	0.00302202
0.36907	0.010161	0.0835936	0.0433482	0.0039198	0.00773488	0.0022874	0.00522424	0.0176616	0.00308944	0.0271574	0.0435564	0.0317291	0.020932	0.00286098	0.0428192	0.025249	0.0316769	0.00424225	0.004335		0.0137204	0.0167604	0.0298722	0.00241982	0.00700154	0.00282237	0.0525121	0.0156511	0.00185333	0.0244568	0.00861157	0.0282711	0.0222185	0.00164062	0.0611363	0.0276892	0.0745301	0.00338819	0.00261854
0.344354	0.0107722	0.0990317	0.0346582	0.00330653	0.00882217	0.00183468	0.00441358	0.0152795	0.00275327	0.0242053	0.0525325	0.0340469	0.0216022	0.00216096	0.0363713	0.0262023	0.0289191	0.00350355	0.00349784		0.0169455	0.0172129	0.0252874	0.00224664	0.00601242	0.00256031	0.0438166	0.0161367	0.00161121	0.0221756	0.0107866	0.0299764	0.0214651	0.00147833	0.0569092	0.0277568	0.0730173	0.00288884	0.00234964
0.321294	0.0110165	0.101762	0.0249531	0.00276377	0.00979395	0.00154436	0.00356415	0.0135703	0.00256861	0.0223434	0.065109	0.0363067	0.0229997	0.00188402	0.0316118	0.0257338	0.025192	0.00292716	0.00295413		0.020618	0.0180744	0.018349	0.00201477	0.00475547	0.00229284	0.0316931	0.016993	0.00148817	0.0201059	0.013408	0.0336095	0.0195279	0.00140132	0.0443794	0.0274134	0.0730864	0.00228963	0.00206805
0.299778	0.010925	0.0882023	0.0169022	0.00215802	0.00937429	0.00134501	0.00314329	0.0116983	0.00237793	0.0217778	0.0785052	0.0379188	0.0237641	0.00178334	0.0295505	0.0240506	0.0222576	0.0025733	0.00270283		0.0195703	0.0197799	0.011009	0.00165366	0.00359808	0.00206436	0.0248837	0.0183702	0.00135631	0.0181884	0.0138787	0.0369077	0.0178693	0.00129669	0.0364744	0.0267709	0.0740595	0.0017788	0.00180117
0.279702	0.0107226	0.0797059	0.0147861	0.00161272	0.00810737	0.00122855	0.00302431	0.0095362	0.00216023	0.0228799	0.0917249	0.0368452	0.0217099	0.00162185	0.0279385	0.022876	0.0214899	0.0024356	0.00249806		0.0136706	0.0221906	0.00773646	0.00133079	0.00287812	0.00187851	0.0225823	0.0202376	0.00112691	0.0165256	0.011766	0.0366535	0.0167065	0.00115707	0.035165	0.0268379	0.0744113	0.00149336	0.00155142
0.260972	0.0107052	0.0883837	0.0205581	0.00119806	0.00678242	0.00110329	0.00296066	0.00797412	0.00190063	0.0245517	0.106896	0.0331216	0.0166262	0.00138567	0.0247624	0.0228538	0.0216264	0.00236637	0.00218257		0.00887698	0.0247644	0.0105628	0.00108217	0.00249996	0.00167793	0.0193475	0.0220703	0.000891924	0.0158753	0.00929261	0.0341471	0.0150636	0.000996746	0.0326349	0.0277599	0.0728502	0.00132954	0.001281
0.243495	0.0107201	0.106384	0.0325968	0.000916587	0.00554334	0.000913257	0.00272007	0.00736011	0.00158389	0.0250823	0.121955	0.0298174	0.0120807	0.00117348	0.0208706	0.0228773	0.0213585	0.00212261	0.00180237		0.00789095	0.0267287	0.0187703	0.000855781	0.00213752	0.00144182	0.0144967	0.0231341	0.000753888	0.0163499	0.00819978	0.0316865	0.0133358	0.00083709	0.0273065	0.028007	0.0668595	0.00110203	0.00105545
0.227189	0.0106011	0.123078	0.0463857	0.000770965	0.00461412	0.00071933	0.00225789	0.00731506	0.00124416	0.0243928	0.134667	0.028594	0.0101586	0.00101825	0.0183022	0.0228292	0.0207342	0.00172624	0.0014273		0.00816585	0.0277218	0.0292749	0.000685321	0.00174645	0.00118847	0.0110986	0.0230982	0.000654859	0.0170945	0.008635	0.0287571	0.0132598	0.000723162	0.0245132	0.0271561	0.0566672	0.000830084	0.0008568
0.211975	0.0103274	0.133213	0.0556306	0.000671618	0.00416281	0.000573743	0.00174481	0.00703179	0.000974709	0.0236198	0.149453	0.0278137	0.00969663	0.000860136	0.0177646	0.0244395	0.0198618	0.00135359	0.00114482		0.00751402	0.0279154	0.0367713	0.000569542	0.0014798	0.000951266	0.00997138	0.0224954	0.000544162	0.0171434	0.0101293	0.0258654	0.0144863	0.000639593	0.0311337	0.0285243	0.0488045	0.000627864	0.000653834
0.19778	0.00986091	0.134334	0.0565044	0.000538928	0.0039493	0.000470908	0.00141824	0.00643389	0.000858096	0.02207	0.167731	0.0250308	0.00944037	0.000668182	0.0175594	0.0273934	0.019079	0.00107078	0.000938246		0.00627784	0.0278455	0.0379578	0.000455572	0.00133569	0.000773268	0.0100315	0.0210596	0.0004849	0.0158177	0.0125333	0.0240846	0.0146574	0.00056222	0.0419016	0.0345376	0.047465	0.000516859	0.000507109
0.184535	0.00922869	0.125821	0.0503031	0.000418895	0.00360376	0.000395209	0.00132544	0.0062082	0.000877034	0.0198829	0.180727	0.0208426	0.00902353	0.000481747	0.0161873	0.029115	0.0193789	0.000869856	0.000724874		0.0053836	0.0283061	0.0339646	0.00035166	0.00126041	0.0006742	0.00930124	0.0182567	0.000491459	0.0139216	0.0155757	0.0235456	0.0129902	0.000508555	0.0429963	0.0421608	0.0489498	0.000460286	0.000434435
0.172177	0.0082699	0.109052	0.0410514	0.000338284	0.0031329	0.000327179	0.00129835	0.00595326	0.000914653	0.0186148	0.18575	0.0178681	0.00861973	0.000360628	0.0150202	0.0288161	0.0201522	0.000710255	0.000547558		0.00443337	0.0294361	0.0280391	0.000296919	0.00132707	0.000597362	0.00720275	0.01519	0.000508863	0.0134488	0.0182714	0.0252626	0.0112833	0.000487175	0.0335333	0.0465481	0.046782	0.000426214	0.000403051
0.160647	0.00684844	0.0885056	0.0321186	0.000268071	0.00261789	0.000259485	0.00118888	0.00520831	0.000884312	0.0175814	0.196629	0.0177122	0.00826908	0.000326931	0.0150609	0.027777	0.0196982	0.00056065	0.000446631		0.00315017	0.0303369	0.022877	0.000277258	0.0014307	0.000481169	0.00505385	0.0134046	0.000497296	0.0141553	0.0198327	0.0305716	0.0109074	0.000475453	0.0247634	0.0471916	0.040329	0.000401621	0.000373933
0.149889	0.00520756	0.0704185	0.0247568	0.000204407	0.00206709	0.000203105	0.00100064	0.00457549	0.000802612	0.01536	0.223644	0.0201418	0.0078621	0.000330574	0.0149044	0.0272026	0.0180088	0.00042899	0.000367961		0.00236585	0.0301881	0.0191631	0.000261397	0.00141054	0.000346253	0.00410223	0.0139567	0.000452332	0.0137741	0.0205228	0.0381353	0.0113824	0.000454907	0.024488	0.0467556	0.0346104	0.000366495	0.000321527
0.139851	0.00378192	0.0589194	0.0185638	0.000152391	0.00160724	0.000154535	0.000880391	0.00439046	0.000716991	0.0125209	0.254875	0.0231284	0.00767755	0.000298633	0.0132992	0.0275176	0.0163699	0.000340739	0.000279096		0.00249091	0.0292464	0.0158058	0.000253788	0.00134641	0.000246186	0.00427706	0.0169287	0.000386118	0.0116439	0.0204049	0.0431649	0.0120094	0.000429263	0.0291066	0.0468392	0.0328359	0.000309146	0.000260606
0.130486	0.00311671	0.0546458	0.013212	0.0001169	0.00125015	0.000116484	0.000955632	0.00447809	0.000633938	0.0103651	0.264868	0.0237203	0.0080184	0.000228783	0.0109294	0.0293632	0.015077	0.000274405	0.000205301		0.00263384	0.0283542	0.0121572	0.000258222	0.00124025	0.000192673	0.00438708	0.0201633	0.000311582	0.00913917	0.0179256	0.0406754	0.0122706	0.000388262	0.0302678	0.0492851	0.0328114	0.000256273	0.000210319
0.121748	0.00366163	0.055983	0.00861326	0.000102892	0.000947958	9.58587e-05	0.00118542	0.00469969	0.000557711	0.00944082	0.250518	0.0208793	0.00853123	0.000160794	0.00903256	0.0322127	0.0136086	0.000204535	0.000165908		0.00197067	0.0279166	0.00825252	0.000259894	0.00103846	0.000164732	0.00374262	0.0215731	0.00024765	0.00765527	0.0128481	0.0314414	0.011811	0.000327709	0.0254356	0.0541931	0.0312976	0.000231737	0.000173981
0.113595	0.0055144	0.0594801	0.00529693	0.000104439	0.000759249	8.35147e-05	0.0013075	0.00496839	0.000526305	0.00944293	0.248358	0.017226	0.00816937	0.00011473	0.00809742	0.0330844	0.0118268	0.000155271	0.000140191		0.00119014	0.0275276	0.00505733	0.000234414	0.000837487	0.000145845	0.00299479	0.0213051	0.000215682	0.00740809	0.00918578	0.0241789	0.0107309	0.000276346	0.0198778	0.05739	0.0285239	0.000214881	0.000149701
0.105987	0.00875419	0.0632905	0.00331441	0.000111445	0.000693513	7.05768e-05	0.00117609	0.00511816	0.000545142	0.00980106	0.271932	0.0148455	0.00669085	9.10905e-05	0.00797632	0.0308948	0.00976546	0.000135718	0.000111828		0.000972079	0.026799	0.00288652	0.000176876	0.000695272	0.00013029	0.00254749	0.0200934	0.00021782	0.00785521	0.0095177	0.0232008	0.00938494	0.000246544	0.0161389	0.0570262	0.0251872	0.000187076	0.000133949
0.0988898	0.0125836	0.0669248	0.00237744	0.000111513	0.00072869	5.99566e-05	0.00101847	0.00490311	0.000550573	0.00972301	0.290291	0.0142529	0.00559047	8.16572e-05	0.00776418	0.0285394	0.00792694	0.000122309	8.83039e-05		0.000991052	0.0260846	0.00153447	0.00013541	0.000590544	0.000119808	0.00229751	0.0198372	0.000235029	0.00791761	0.0128463	0.0243671	0.00871001	0.000227145	0.0132252	0.0560055	0.0221841	0.000160007	0.000121302
0.0922674	0.0168777	0.0672834	0.00283034	9.34513e-05	0.000939444	5.06078e-05	0.000915541	0.00399123	0.000476059	0.00844638	0.274803	0.0150159	0.00546217	7.92775e-05	0.00652763	0.0263738	0.00612301	0.000100894	6.96748e-05		0.00107025	0.0244809	0.00131625	0.000134353	0.00047357	0.000109791	0.00205927	0.021132	0.000250873	0.00686459	0.0189282	0.023865	0.00884054	0.000205223	0.0102513	0.0533784	0.0184426	0.000135725	0.000101468
0.0860885	0.0229137	0.071866	0.0038243	7.39329e-05	0.00129601	4.40941e-05	0.000895668	0.00317508	0.000397867	0.00726793	0.264802	0.016536	0.00592454	8.26695e-05	0.00529954	0.0257154	0.00479363	8.55122e-05	5.78682e-05		0.00135088	0.02403	0.00137811	0.000152544	0.000379132	0.000103786	0.00194042	0.0246767	0.000274217	0.00591619	0.026617	0.0234809	0.00966799	0.00019484	0.00826873	0.0527959	0.0156101	0.000121055	8.52982e-05
0.0803234	0.0259663	0.0730223	0.00468475	5.91375e-05	0.00146634	3.74559e-05	0.000838356	0.00288153	0.000344679	0.00643155	0.249862	0.0157092	0.00588467	8.0206e-05	0.00459237	0.0242435	0.00427146	7.64766e-05	5.101e-05		0.00148037	0.0230204	0.00140922	0.00014207	0.000308696	8.97923e-05	0.0017868	0.028362	0.000266773	0.0052209	0.0299326	0.0219902	0.0094298	0.000176289	0.00809301	0.0500554	0.0135836	0.000105601	7.55527e-05
0.0749444	0.027722	0.0683534	0.00692211	3.90705e-05	0.00181256	2.49943e-05	0.000654538	0.00281929	0.000273436	0.00526908	0.212772	0.0118457	0.00510358	6.78281e-05	0.0039445	0.0203946	0.00414093	6.22785e-05	4.22279e-05		0.00158324	0.0199489	0.00209773	8.86475e-05	0.000202181	5.62538e-05	0.00141096	0.034594	0.000215837	0.00411608	0.0309958	0.0186564	0.0075332	0.000128263	0.00954305	0.0421703	0.0103185	7.35229e-05	6.36594e-05
0.0699256	0.0378019	0.0827581	0.0115931	2.94441e-05	0.00297135	1.80337e-05	0.000664332	0.00342799	0.000261023	0.00536889	0.232869	0.0105739	0.0053531	6.89077e-05	0.00426775	0.0212756	0.00499107	6.07516e-05	4.35409e-05		0.00238113	0.0216215	0.00370853	5.43451e-05	0.000146399	3.54394e-05	0.00141646	0.0492006	0.000207434	0.00398895	0.0390748	0.0201239	0.00729691	0.000108132	0.0133444	0.0439552	0.00989786	5.76917e-05	6.72419e-05
0.0652429	0.0421231	0.0898631	0.0131791	2.78446e-05	0.00337276	1.61152e-05	0.000701755	0.00373638	0.000258686	0.00550487	0.244524	0.0104234	0.00558301	6.87303e-05	0.00439599	0.0216948	0.00524981	6.05655e-05	4.48755e-05		0.00272174	0.0225806	0.00416092	4.59782e-05	0.000133759	3.02556e-05	0.00149512	0.0545514	0.000205989	0.0040207	0.0418852	0.0213946	0.00741076	0.000103388	0.0144109	0.0449746	0.0101607	5.41666e-05	6.90768e-05
0.0608738	0.0304563	0.0651896	0.0103238	2.11206e-05	0.00224362	1.09674e-05	0.000494985	0.00299353	0.000179863	0.00387732	0.161423	0.00738226	0.00451261	4.42345e-05	0.00292751	0.0141469	0.00346964	4.15895e-05	3.23803e-05		0.00173694	0.0159742	0.00306334	3.0691e-05	8.98537e-05	2.13177e-05	0.00111897	0.0409746	0.000142635	0.00275435	0.0287592	0.0166913	0.00536996	6.88362e-05	0.00933019	0.0302511	0.00722284	3.81885e-05	4.62064e-05
0.0567973	0.0300608	0.0628755	0.0146407	2.06535e-05	0.00244493	8.12439e-06	0.000426641	0.00317156	0.000130826	0.00289023	0.10067	0.0056102	0.00506384	2.29684e-05	0.00178923	0.00801002	0.00202484	2.77811e-05	2.70288e-05		0.00133462	0.0129065	0.00469593	2.03696e-05	5.9017e-05	1.72472e-05	0.00101894	0.0408345	0.000103901	0.00189355	0.0206915	0.0175455	0.00459956	4.33692e-05	0.00549468	0.0197915	0.00627369	2.98441e-05	2.93554e-05
Peak Power (a.u.)	0.179989	0.133276	0.0991208	0.183187	0.189636	0.125782	0.164083	0.299794	0.375428	0.333581	0.0525639	0.218029	0.42927	0.184395	0.259681	0.189719	0.387865	0.162493	0.28352		0.99919	0.507385	0.414127	0.965145	0.801392	0.327967	0.241318	0.783626	0.730808	0.604355	0.262758	0.471205	0.805909	0.385415	0.72367	0.896678	0.620899	0.8121	0.652189

## Sheet: Figure1b
	Percent Restraint-induced Change in Power
Ventral Hippocampus	Basolateral Amygdala	Nucleus Accumbens	medial Prefrontal Cortex	Ventral Tegmental Area	Dorsal Hippocampus
178.685	158.693	455.139	250.809	176.144	174.792
91.0985	171.831	NaN	NaN	NaN	0.514308
25.5352	NaN	280.703	NaN	NaN	8.5543
64.8589	59.3732	317.8	NaN	51.0146	18.7597
20.2782	178.568	426.864	NaN	232.047	17.0283
71.8784	NaN	322.594	NaN	NaN	8.55759
14.3391	NaN	160.744	212.09	NaN	2.47938
NaN	NaN	NaN	0	224.273	2.55465
-6.07925	NaN	47.0706	NaN	-52.2806	-18.868
-0.962951	NaN	161.388	-47.1518	116.078	NaN
53.8621	131.71	94.6601	138.216	NaN	NaN
2.08253	2.46339	81.172	NaN	NaN	NaN
26.5623	26.5859	399.884	212.61	117.743	NaN
63.8838	68.0689	116.12	96.0442	NaN	NaN
85.0039	102.264	87.7397	197.247	102.32	NaN
48.4007	NaN	109.016	116.75	56.8762	NaN
NaN	NaN	178.677	128.977	-2.31617	NaN
54.7939	NaN	372.634	276.114	161.282	NaN
20.0266	1.79371	60.0812	28.1885	41.874	NaN
33.1787	NaN	NaN	94.8588	NaN	NaN
NaN	92.1817	399.775	275.404	20.8047	NaN
2.3141	31.1565	130.033	88.2448	60.6722	NaN

## Sheet: Figure1d
Latency (s)
Familiar	Restraint
2.02976	2.90394
1.01324	1.28446
1.36699	2.53344
1.01294	1.57856
2.39368	2.86309
2.2282	2.94984
1.88512	2.10281
1.91674	2.91962
1.9556	2.64595
1.68048	2.10952
1.31572	1.3806
0.943665	2.02211
2.91785	2.90363

## Sheet: Figure1e
Lick rate (Hz)
Familiar	Restraint
2.34133	1.12
2.57067	2.01067
2.41067	1.792
1.552	2
3.05067	2.32
4.464	2.592
3.392	3.14133
2.12267	0.421333
2.76267	0.976
0.592	0.394667
2.29333	2.608
2.032	1.17867
1.29067	1.62133

## Sheet: Figure1f
ΔTime (s)	Peak Power (a.u.)
0.578461	0.226138
0.233021	0.299518
1.17253	0.519667
0.65041	0.271169
0.644297	0.621735
0.88526	0.607848
-0.000275	0.248322
1.22013	0.440638
0.219883	0.137358
0.195627	0.215986
0.286919	0.195227
0.880728	0.442127
0.189278	0.239439

## Sheet: Figure1g
ΔLick rate (Hz)	Peak Power (a.u.)
-0.773333	0.226138
-0.382222	0.299518
-0.56	0.519667
0.488889	0.271169
-1.15556	0.621735
-2.40889	0.607848
0.293333	0.248322
-2.02667	0.440638
-1.04	0.137358
0.0533333	0.215986
-0.186667	0.195227
-0.373333	0.442127
0.16	0.239439

## Sheet: Figure2a
Nucleus Accumbens Single Unit Firing Rate
Familiar	Restraint
0.402222	1.45
4.45333	3.30167
0.492222	0.155
1.46444	2.985
0.31	0.0166667
1.13	0.00333333
0.611111	0.415
4.56444	0.0566667
0.226667	0.0933333
0.0133333	0.0266667
19.9811	17.585
4.95444	3.38167
0.0644444	0.305
0.275556	0.101667
6.88333	5.03333
5.90111	1.93167
2.72444	1.59833
1.42222	0.135
8.36444	3.37333
0.251111	0.235
7.03222	7.64833
0.526667	0.04
0.0766667	0.216667
0.236667	0.0216667
0.596667	0.00833333
1.83444	2.24667
0.39	0.961667
0.883333	0.0183333
0.0911111	0.0116667
0.201111	0.005
0.501111	0.0133333
2.11556	0.00833333
8.31333	5.42667
3.74	0.96
1.72889	0.521667
0.583333	4.43167
0.305556	0.0666667
1.62444	0.01
1.14222	2.70167
0.625556	0.645
0.201111	0.02
1.84222	0.0466667
6.87222	5.22333
4.80111	3.45333
1.09556	0.183333
0.00222222	0.115
0.0311111	0.08
1.79556	0.0516667
0.0533333	0.205
0.371111	0.0616667
7.23222	2.50667
5.74778	7.99333
0.14	0.688333
0.0766667	0.00333333
0.2	0.0216667
6.41778	1.485
0.273333	0.00166667
0.0855556	0.00166667
4.33444	0.328333
2.00556	0.681667
51.7844	52.5367
0.943333	1.32667
8.13444	8.035
0.0688889	0.0483333
0.0277778	0.1
0.794444	0.118333
0.82	0.25
1.50889	1.09333
26.7844	16.1967
0.296667	0.095
0.4	0.313333
3.16444	6.04333
2.09667	0.655
3.50667	2.555
1.82111	0.308333
0.0355556	0.218333
0.57	1.18
0.346667	1.02667
0.245556	0.1
0.337778	0.228333
0.607778	0.0733333

## Sheet: Figure2c
Nucleus Accumbens Decreasers: Pairwise Phase Consistency
Familiar	Restraint
0.000667058	0.00402557
0.0852727	0.0924149
0.00416427	0.0152789
0.000567064	1
0.00604088	0.0933314
0.0558048	0.121399
0.000322397	0.00216165
0.0325589	0.351052
0.000833012	0.00779379
0.00026737	0.00370968
0.00230113	0.00384876
0.0011141	0.0528826
0.00047994	0.00245986
0.00537871	0.00541687
0.0276908	0.00466644
0.0118122	0.137108
0.000537204	0.0681807
0.00790926	0.229152
0.0222161	0.567214
0.00263716	0.207153
0.000441428	0.320454
-1.56848e-05	0.000101089
0.00337021	0.00137122
0.000150045	0.00765981
0.00348408	0.0498674
-8.25723e-05	0.15951
0.0181948	0.0994434
0.00265121	0.0250351
0.000474659	5.34187e-05
0.000906339	0.000167044
0.000431085	0.0229167
0.00291212	0.00167482
0.00741997	0.0423447
0.000916262	0.0011726
0.0221317	0.761667
0.0119323	0.0562073
0.000212284	0.00193157
0.0152036	1
0.00223826	1
-0.000102284	0.00209337
-0.000111281	0.00196221
0.00144867	0.0115063
-0.000131494	0.000398245
0.000136366	0.0250242
0.000895957	0.00311057
0.00130527	0.002442
5.07395e-05	0.00630684
0.00491478	0.0107435

## Sheet: Figure2d
Nucleus Accumbens Increasers: Pairwise Phase Consistency
Familiar	Restraint
0.0178827	0.0676027
0.000666555	0.00958952
0.116075	0.199335
0.00735018	0.00107563
0.000996369	0.000523663
0.00334362	-0.000200225
0.0101107	0.00203212
0.000362629	0.000851929
0.872156	0.0159763
0.00135927	0.000255753
0.000723003	0.000753299
0.0168201	0.000986815
0.000316522	0.00236521
0.0876396	0.0225383
0.000465893	0.00256031
0.102981	0.00371147
0.00180859	0.000639152

## Sheet: Figure3a
	Familiar														Restraint
Frequency (Hz)	Coherence														Coherence
954.93	0.496187	0.740024	0.607807	0.49786	0.697595	0.592467	0.671141	0.60026	0.620729	0.6385	0.62798	0.522275	0.618191		0.45667	0.594919	0.485955	0.460034	0.622308	0.447606	0.635016	0.47947	0.607441	0.725105	0.614283	0.529273	0.535181
901.334	0.468886	0.732771	0.594024	0.471451	0.689023	0.576653	0.658674	0.586361	0.605129	0.626979	0.614296	0.498247	0.604897		0.427567	0.586044	0.462267	0.427968	0.613337	0.4174	0.628214	0.45309	0.597461	0.724116	0.606759	0.511388	0.516973
850.746	0.444847	0.727343	0.583417	0.448558	0.682438	0.563812	0.648126	0.57534	0.591856	0.617824	0.60333	0.477374	0.594604		0.402041	0.580962	0.442819	0.399564	0.607477	0.391212	0.624179	0.430369	0.589862	0.725123	0.602316	0.496518	0.502483
802.997	0.423772	0.723376	0.575682	0.428765	0.677488	0.553454	0.639217	0.566639	0.580636	0.610564	0.594616	0.459426	0.586898		0.379922	0.578945	0.428065	0.374586	0.604022	0.368908	0.622257	0.410813	0.584176	0.727569	0.600327	0.48427	0.491372
757.928	0.405163	0.720546	0.570087	0.411582	0.673834	0.545104	0.631684	0.559768	0.571174	0.604856	0.587717	0.444144	0.581348		0.360722	0.579231	0.417379	0.35262	0.602202	0.349915	0.62185	0.39388	0.579971	0.730996	0.600232	0.474195	0.483218
715.389	0.38818	0.71854	0.565521	0.396356	0.671075	0.53824	0.625078	0.554315	0.563028	0.600473	0.582274	0.430896	0.577465		0.343296	0.580992	0.408249	0.332779	0.60125	0.332754	0.6223	0.379007	0.576628	0.73504	0.601496	0.465402	0.477307
675.237	0.380124	0.722154	0.568799	0.391106	0.675004	0.540995	0.624576	0.558549	0.562562	0.604784	0.585271	0.427073	0.582615		0.336236	0.593634	0.408229	0.322167	0.610045	0.325918	0.632797	0.375714	0.582902	0.747075	0.61424	0.466936	0.483357
637.339	0.375025	0.727241	0.57499	0.389389	0.68065	0.546884	0.625451	0.565368	0.564256	0.611819	0.590835	0.426485	0.590772		0.33281	0.608498	0.41419	0.315603	0.620842	0.324016	0.6448	0.376146	0.590322	0.760412	0.629392	0.470608	0.493219
601.568	0.37292	0.733146	0.583787	0.390679	0.687356	0.555011	0.627535	0.57351	0.567615	0.620614	0.597949	0.428799	0.601173		0.333228	0.624256	0.427218	0.313451	0.632605	0.327538	0.657265	0.379044	0.598225	0.773912	0.645346	0.476021	0.505904
567.805	0.372869	0.739102	0.593211	0.39374	0.694287	0.563889	0.630582	0.581583	0.571938	0.629983	0.605487	0.432988	0.612671		0.335973	0.639627	0.44329	0.314282	0.644088	0.334143	0.669364	0.382669	0.606211	0.786564	0.660567	0.482246	0.519939
535.936	0.372888	0.74446	0.600801	0.396803	0.700651	0.57202	0.633772	0.588697	0.576245	0.639027	0.612696	0.437442	0.624122		0.338085	0.653542	0.456562	0.315011	0.654172	0.339761	0.680365	0.385631	0.613578	0.797792	0.674119	0.487735	0.533754
505.856	0.371262	0.748795	0.60561	0.398351	0.705874	0.578499	0.635828	0.594525	0.57949	0.647316	0.619233	0.440925	0.634758		0.337499	0.665162	0.464712	0.313348	0.662113	0.341938	0.689469	0.387353	0.619151	0.807338	0.685588	0.491179	0.546225
477.465	0.367981	0.751321	0.608809	0.397977	0.709754	0.583259	0.635945	0.599044	0.58117	0.654737	0.624998	0.443381	0.644336		0.334899	0.674088	0.470585	0.309822	0.667688	0.341719	0.696091	0.387855	0.622023	0.815094	0.694828	0.492458	0.557019
450.667	0.364633	0.751474	0.612255	0.396586	0.712474	0.586857	0.634581	0.602305	0.581757	0.661305	0.630051	0.445648	0.653038		0.332869	0.680642	0.478528	0.306929	0.671188	0.342021	0.70035	0.387337	0.62243	0.821095	0.701922	0.492678	0.566491
425.373	0.362755	0.756421	0.616512	0.395606	0.714332	0.589849	0.633158	0.604235	0.582323	0.667016	0.634502	0.448465	0.661147		0.333185	0.685765	0.489332	0.306224	0.673128	0.344396	0.703149	0.385892	0.621787	0.825523	0.707171	0.493232	0.575195
401.498	0.362508	0.758294	0.620481	0.395856	0.715461	0.592304	0.633026	0.604632	0.583803	0.671889	0.638328	0.451984	0.668844		0.33535	0.690436	0.500018	0.306762	0.673807	0.347974	0.705692	0.383425	0.621828	0.828602	0.710903	0.494931	0.583526
378.964	0.362696	0.759507	0.622541	0.396932	0.715758	0.593818	0.634469	0.603326	0.586371	0.675977	0.641316	0.455904	0.676066		0.337318	0.69494	0.507051	0.306194	0.673022	0.350743	0.70858	0.379815	0.623348	0.830424	0.713206	0.497508	0.591399
357.694	0.361498	0.760078	0.621541	0.397551	0.714849	0.59375	0.636309	0.600235	0.589105	0.679186	0.643192	0.45936	0.682385		0.336815	0.698598	0.508168	0.302583	0.67011	0.350782	0.711139	0.375034	0.625278	0.830869	0.713779	0.499381	0.597894
337.619	0.357698	0.759807	0.617053	0.39675	0.712211	0.591576	0.636859	0.595288	0.590685	0.681261	0.643779	0.46119	0.687244		0.332849	0.700494	0.502473	0.295717	0.664318	0.347164	0.712057	0.369096	0.625584	0.829688	0.712115	0.498622	0.601799
318.67	0.352191	0.758734	0.609674	0.395092	0.707483	0.587371	0.635623	0.588453	0.590776	0.682041	0.643006	0.461263	0.690475		0.327253	0.700365	0.491437	0.288064	0.655256	0.341205	0.710785	0.362139	0.623421	0.826668	0.707808	0.494901	0.602804
300.784	0.347717	0.757073	0.601376	0.394202	0.70046	0.581849	0.633234	0.579851	0.589943	0.681541	0.640883	0.46086	0.692303		0.323926	0.698316	0.479993	0.283849	0.642905	0.336297	0.70748	0.354577	0.619303	0.821563	0.700583	0.489455	0.601333
283.902	0.346155	0.754879	0.594609	0.394823	0.690975	0.57566	0.62961	0.569769	0.5881	0.679728	0.637368	0.460848	0.692744		0.325216	0.693825	0.474233	0.285575	0.627297	0.335099	0.701628	0.347011	0.612966	0.813918	0.690186	0.482798	0.597201
267.968	0.346687	0.751954	0.590152	0.396091	0.67895	0.568903	0.623588	0.558552	0.584126	0.676476	0.632389	0.460463	0.691439		0.329582	0.685937	0.475719	0.291746	0.608576	0.336978	0.692063	0.340036	0.602867	0.803199	0.676611	0.473932	0.589578
252.928	0.347605	0.74823	0.586168	0.397274	0.664613	0.561361	0.615088	0.546543	0.577567	0.671776	0.626111	0.458569	0.68828		0.334027	0.674686	0.479426	0.299238	0.58744	0.339281	0.678808	0.334211	0.588632	0.789245	0.660576	0.462325	0.578568
238.732	0.349128	0.743995	0.580219	0.399456	0.648588	0.553041	0.606414	0.534082	0.569806	0.665737	0.618982	0.455262	0.683884		0.338124	0.661594	0.47954	0.307309	0.565118	0.340726	0.663895	0.330046	0.572526	0.772635	0.643564	0.449371	0.565935
225.333	0.353276	0.739616	0.571719	0.404837	0.631687	0.544415	0.600498	0.521597	0.562873	0.658514	0.611506	0.451568	0.679126		0.344212	0.648465	0.475035	0.31808	0.5428	0.342353	0.649806	0.327901	0.557535	0.754579	0.627193	0.437385	0.553934
212.686	0.361651	0.735131	0.562692	0.414861	0.614614	0.53608	0.598588	0.509548	0.557623	0.65027	0.60401	0.448296	0.674425		0.354609	0.636035	0.4706	0.333785	0.521403	0.346007	0.637719	0.327903	0.54491	0.736398	0.612389	0.427965	0.543843
200.749	0.37332	0.730207	0.556342	0.428855	0.597795	0.528248	0.599139	0.498332	0.553034	0.641095	0.596433	0.445524	0.669568		0.368543	0.623651	0.472795	0.35352	0.501674	0.35228	0.627097	0.329818	0.533572	0.7189	0.599033	0.4212	0.535539
189.482	0.384823	0.724393	0.553929	0.444302	0.581441	0.520669	0.598528	0.488242	0.547151	0.631062	0.588434	0.442788	0.664062		0.381784	0.610057	0.482969	0.372884	0.484116	0.359811	0.616551	0.333036	0.521219	0.70215	0.586357	0.415987	0.528082
178.847	0.393495	0.71753	0.554043	0.459204	0.565751	0.513095	0.594029	0.47941	0.539219	0.62045	0.579805	0.439783	0.657607		0.390916	0.594817	0.496196	0.38839	0.469003	0.366873	0.605295	0.336853	0.506623	0.685838	0.573695	0.411345	0.520763
168.809	0.399909	0.709871	0.555287	0.473552	0.550966	0.505551	0.585932	0.47186	0.530243	0.609544	0.570599	0.436721	0.650382		0.396681	0.578877	0.508043	0.400829	0.456539	0.372954	0.593711	0.340816	0.49077	0.669778	0.560923	0.407294	0.513567
159.335	0.405988	0.701702	0.557269	0.488111	0.537162	0.498063	0.576128	0.465401	0.521361	0.598416	0.560939	0.433799	0.642853		0.401794	0.563727	0.517275	0.412894	0.446752	0.378434	0.58263	0.344724	0.475445	0.654143	0.548313	0.404285	0.506697
150.392	0.412971	0.693068	0.559708	0.503221	0.524119	0.49061	0.566167	0.459536	0.512858	0.587086	0.550824	0.430829	0.635259		0.408213	0.550489	0.52393	0.426304	0.439236	0.383739	0.572649	0.348497	0.461901	0.639347	0.536102	0.402359	0.500209
141.951	0.421433	0.683886	0.562373	0.518959	0.511482	0.483395	0.557167	0.45373	0.504619	0.575646	0.540117	0.427574	0.627396		0.416934	0.539691	0.528613	0.441817	0.433308	0.389051	0.564177	0.352015	0.450914	0.625898	0.524327	0.401176	0.494162
133.984	0.431524	0.674092	0.565553	0.535159	0.499036	0.476751	0.550119	0.447665	0.496615	0.564295	0.528744	0.42401	0.618913		0.428236	0.531315	0.532749	0.459733	0.428546	0.39441	0.557387	0.355045	0.442886	0.614261	0.512963	0.400409	0.488712
126.464	0.442728	0.663631	0.569916	0.550837	0.486722	0.470752	0.545326	0.441198	0.488806	0.553068	0.516652	0.420263	0.609351		0.441341	0.5248	0.538175	0.47934	0.424973	0.399756	0.551875	0.357418	0.437363	0.60464	0.501918	0.399938	0.483888
119.366	0.453788	0.652365	0.575762	0.564164	0.474654	0.46517	0.541517	0.434463	0.480801	0.541597	0.503622	0.416555	0.598148		0.454286	0.519162	0.54597	0.498538	0.422643	0.404933	0.54667	0.359237	0.432821	0.596938	0.490839	0.399788	0.479512
112.667	0.463626	0.640126	0.582653	0.57362	0.463145	0.459814	0.536312	0.427929	0.471931	0.529321	0.489591	0.413221	0.584898		0.465137	0.513453	0.555741	0.515267	0.421269	0.409826	0.54074	0.36094	0.427539	0.590847	0.479315	0.400041	0.475502
106.343	0.472305	0.626897	0.590094	0.579203	0.452654	0.4548	0.528403	0.422247	0.461885	0.516067	0.475179	0.410776	0.569627		0.473662	0.507391	0.566437	0.529305	0.420386	0.414551	0.533669	0.363247	0.421009	0.585983	0.467624	0.400849	0.472006
100.375	0.480654	0.612877	0.598067	0.582094	0.443763	0.450344	0.518586	0.418295	0.451057	0.502525	0.461516	0.409588	0.552895		0.481088	0.501368	0.577357	0.541876	0.419882	0.419377	0.525844	0.367046	0.414061	0.582043	0.456878	0.402364	0.469114
94.741	0.489092	0.59834	0.606733	0.583575	0.437094	0.4465	0.508356	0.417132	0.440141	0.489834	0.449816	0.409287	0.535566		0.488356	0.495759	0.588006	0.553824	0.420206	0.424339	0.51794	0.373086	0.407807	0.578865	0.448377	0.404531	0.466638
89.4236	0.497398	0.583514	0.616253	0.584542	0.433024	0.443236	0.498661	0.419528	0.429742	0.478728	0.440946	0.408873	0.518613		0.49533	0.490469	0.597797	0.564867	0.421878	0.429072	0.510499	0.381604	0.402877	0.576265	0.442788	0.406943	0.464167
84.4047	0.505344	0.568539	0.626867	0.585622	0.431198	0.440667	0.489946	0.425658	0.420091	0.468783	0.435099	0.407391	0.502986		0.50137	0.485168	0.606247	0.574237	0.424767	0.433021	0.503786	0.392068	0.399189	0.57372	0.439659	0.408965	0.46133
79.6674	0.513209	0.553787	0.638801	0.587477	0.430551	0.439098	0.482534	0.435083	0.411068	0.458855	0.431751	0.404583	0.489398		0.506064	0.479635	0.613257	0.581517	0.427738	0.4357	0.497751	0.403429	0.395974	0.570168	0.437699	0.410049	0.458035
75.196	0.521936	0.540047	0.652095	0.590892	0.43017	0.439	0.476931	0.44695	0.402774	0.448376	0.430092	0.401209	0.478528		0.509605	0.4739	0.619199	0.586996	0.42936	0.436908	0.492392	0.414617	0.392232	0.564365	0.435555	0.410121	0.454425
70.9756	0.532578	0.528322	0.666627	0.596409	0.430255	0.441141	0.473754	0.460374	0.396006	0.437905	0.429581	0.398721	0.471348		0.512696	0.468323	0.624789	0.591568	0.429199	0.436969	0.488163	0.424865	0.387608	0.555633	0.432657	0.409665	0.450829
66.992	0.545231	0.51957	0.68202	0.603907	0.431957	0.446374	0.473254	0.474482	0.391896	0.428512	0.430025	0.398335	0.468831		0.516093	0.463504	0.630756	0.59627	0.42811	0.436744	0.485718	0.433994	0.382729	0.544173	0.429348	0.40945	0.447848
63.232	0.558747	0.514405	0.697456	0.612657	0.436233	0.454828	0.475124	0.488138	0.391048	0.42118	0.431533	0.400395	0.471383		0.520202	0.45982	0.637488	0.601657	0.42727	0.437212	0.48532	0.442412	0.37865	0.530616	0.426105	0.410192	0.446124
59.6831	0.571466	0.512865	0.711851	0.621609	0.442817	0.465611	0.47884	0.500058	0.393017	0.416438	0.434156	0.404352	0.478333		0.524951	0.457271	0.644863	0.607553	0.427269	0.438974	0.486716	0.450598	0.376209	0.515527	0.423004	0.412231	0.445836
56.3333	0.582023	0.51434	0.724239	0.629657	0.450373	0.4774	0.483872	0.509327	0.396534	0.41404	0.437502	0.409222	0.488028		0.52992	0.455859	0.652307	0.613315	0.427975	0.441993	0.489273	0.458712	0.375662	0.499449	0.419902	0.415437	0.446631
53.1716	0.589839	0.517865	0.734069	0.636012	0.457392	0.489049	0.489675	0.515608	0.400273	0.413023	0.440887	0.414128	0.498525		0.534654	0.455652	0.659123	0.618395	0.428862	0.445783	0.492114	0.466609	0.376638	0.48293	0.416584	0.419375	0.447974
50.1873	0.595217	0.522396	0.741212	0.640414	0.463002	0.499828	0.496019	0.519119	0.403287	0.412149	0.443718	0.418549	0.508269		0.538848	0.456397	0.664827	0.622699	0.429406	0.449826	0.494461	0.473997	0.378408	0.466169	0.412727	0.423594	0.449459
47.3705	0.598859	0.526989	0.745875	0.643034	0.467299	0.50957	0.503132	0.520532	0.405157	0.410829	0.445688	0.422384	0.516536		0.542367	0.457408	0.669377	0.62657	0.429514	0.453796	0.495997	0.48059	0.380179	0.448942	0.408095	0.427797	0.450812
44.7118	0.601322	0.531091	0.748473	0.644319	0.471303	0.518666	0.511314	0.52075	0.406026	0.409752	0.44699	0.426002	0.523379		0.545207	0.457927	0.673116	0.630415	0.42982	0.457574	0.497065	0.486315	0.381374	0.431654	0.403126	0.431964	0.45202
42.2023	0.602933	0.534542	0.749324	0.644758	0.476374	0.527848	0.520591	0.520535	0.406347	0.410322	0.448248	0.430008	0.52931		0.547329	0.457674	0.67647	0.634335	0.431322	0.461077	0.498465	0.491486	0.381951	0.41654	0.399256	0.436211	0.453355
39.8337	0.603745	0.537278	0.748407	0.644562	0.483034	0.53789	0.530649	0.520279	0.406278	0.413151	0.449974	0.434841	0.534807		0.548533	0.457073	0.679687	0.638082	0.434148	0.464105	0.500873	0.496579	0.382255	0.406789	0.39819	0.440513	0.455077
37.598	0.603372	0.539147	0.745456	0.643602	0.490532	0.549461	0.541002	0.519929	0.405653	0.417533	0.451902	0.440583	0.539893		0.548516	0.456842	0.682897	0.64132	0.436767	0.46652	0.504487	0.501873	0.382361	0.403325	0.40028	0.444709	0.457162
35.4878	0.600948	0.539753	0.740286	0.641649	0.497986	0.563041	0.551108	0.518909	0.404549	0.422393	0.453368	0.447003	0.544391		0.547004	0.457574	0.686137	0.643846	0.437821	0.468427	0.5091	0.507229	0.382047	0.40358	0.404398	0.448777	0.459581
33.496	0.595525	0.538563	0.732919	0.638536	0.505376	0.578821	0.560528	0.516317	0.403384	0.427027	0.454109	0.453797	0.548081		0.543825	0.459623	0.689348	0.645521	0.438116	0.470136	0.514292	0.512038	0.381306	0.404879	0.409572	0.452878	0.462649
31.616	0.586901	0.535279	0.723626	0.634089	0.512803	0.596324	0.568737	0.511382	0.402798	0.431181	0.454085	0.460789	0.550427		0.538884	0.462685	0.692548	0.646208	0.439311	0.472136	0.519482	0.515485	0.380336	0.406161	0.415366	0.457211	0.466909
29.8416	0.57596	0.530063	0.712976	0.628166	0.519726	0.614184	0.574966	0.504075	0.403475	0.434668	0.453117	0.467941	0.551169		0.532247	0.465623	0.695781	0.64583	0.442016	0.475058	0.524081	0.516891	0.379509	0.406641	0.421181	0.461999	0.47273
28.1667	0.564282	0.523543	0.701709	0.621008	0.525551	0.630581	0.578583	0.495395	0.405785	0.4372	0.451179	0.475116	0.550862		0.524408	0.467409	0.698948	0.644445	0.446058	0.479571	0.52788	0.515862	0.379511	0.405969	0.426429	0.467457	0.480138
26.5858	0.553552	0.516522	0.690688	0.613195	0.530346	0.643911	0.579353	0.486848	0.409528	0.43869	0.448534	0.481746	0.550023		0.516475	0.468106	0.701767	0.642256	0.451323	0.486002	0.531094	0.512558	0.381135	0.405013	0.431145	0.473659	0.488897
25.0937	0.544897	0.509698	0.68079	0.605329	0.534597	0.653323	0.5774	0.479731	0.414086	0.438837	0.445438	0.487099	0.548765		0.509732	0.468676	0.704105	0.639633	0.45795	0.494	0.533922	0.507755	0.384837	0.405158	0.435798	0.48052	0.498597
23.6853	0.538522	0.503528	0.672538	0.598055	0.538844	0.65874	0.573105	0.474696	0.418597	0.437243	0.44201	0.490979	0.547362		0.504891	0.470102	0.706111	0.637081	0.466259	0.50265	0.536317	0.502344	0.390333	0.40725	0.44046	0.487866	0.508761
22.3559	0.53397	0.49804	0.665777	0.591989	0.543126	0.66068	0.567051	0.471697	0.42191	0.433826	0.438364	0.493549	0.546173		0.501847	0.472573	0.707966	0.634847	0.476558	0.511044	0.538025	0.496858	0.396599	0.41146	0.444484	0.495611	0.519138
21.1012	0.530745	0.493156	0.659807	0.587569	0.546791	0.659878	0.559837	0.470193	0.42319	0.428748	0.434524	0.495209	0.545751		0.500133	0.475459	0.709857	0.632813	0.488892	0.518875	0.538798	0.491362	0.402494	0.417996	0.447034	0.503482	0.530164
19.9168	0.528361	0.488826	0.653754	0.584866	0.549215	0.656896	0.551894	0.469164	0.422449	0.422614	0.430407	0.496811	0.546759		0.499239	0.478527	0.711967	0.630821	0.502706	0.526496	0.538873	0.485472	0.40765	0.427804	0.447814	0.51089	0.543227
18.799	0.526389	0.484664	0.646944	0.583301	0.550215	0.652198	0.543411	0.467391	0.420258	0.416182	0.425757	0.499163	0.54912		0.498564	0.483122	0.714351	0.628741	0.516889	0.534537	0.539279	0.478858	0.412442	0.442119	0.447571	0.51763	0.560163
17.7439	0.52417	0.47982	0.638987	0.581995	0.550059	0.646188	0.534758	0.464142	0.417404	0.409785	0.420363	0.502864	0.552049		0.497696	0.491299	0.716888	0.626471	0.530605	0.54342	0.541431	0.471899	0.417537	0.461183	0.447832	0.524661	0.581946
16.748	0.520279	0.473456	0.629716	0.580067	0.549471	0.63905	0.527362	0.459907	0.415033	0.403577	0.414295	0.508267	0.554884		0.496588	0.503433	0.719443	0.624243	0.543555	0.552649	0.545991	0.465612	0.42356	0.483296	0.449737	0.534128	0.607503
15.808	0.513193	0.465341	0.619374	0.576787	0.549398	0.631334	0.52421	0.456725	0.414551	0.398049	0.408114	0.515825	0.558241		0.495181	0.516797	0.722101	0.622442	0.555435	0.560698	0.552138	0.460884	0.430366	0.504764	0.45298	0.547784	0.633755
14.9208	0.502393	0.456055	0.608748	0.571896	0.551337	0.624789	0.528769	0.457299	0.417341	0.393963	0.402788	0.5262	0.563326		0.493065	0.52613	0.724836	0.62079	0.565731	0.565978	0.557732	0.457603	0.436995	0.521167	0.45572	0.56486	0.656766
14.0833	0.488599	0.446842	0.59896	0.566098	0.557192	0.622389	0.542506	0.463759	0.424729	0.39173	0.399685	0.539901	0.570938		0.489666	0.525013	0.726887	0.618019	0.57398	0.567851	0.559762	0.454759	0.442531	0.529325	0.45586	0.58141	0.67351
13.2929	0.473446	0.439182	0.591235	0.560598	0.568177	0.627231	0.563421	0.476039	0.437597	0.391666	0.400421	0.556823	0.581034		0.484558	0.507686	0.726218	0.612584	0.579763	0.566753	0.55514	0.451379	0.446615	0.528133	0.451963	0.591488	0.683038
12.5468	0.458687	0.434249	0.586434	0.556152	0.584109	0.640116	0.586554	0.491646	0.456074	0.394005	0.4053	0.576081	0.593086		0.478056	0.472096	0.719615	0.60357	0.582644	0.563753	0.541998	0.446663	0.449235	0.518364	0.443285	0.589751	0.686396
11.8426	0.445395	0.432359	0.584338	0.553204	0.60337	0.65802	0.606728	0.50749	0.479139	0.39864	0.412864	0.596333	0.606124		0.47147	0.423114	0.703838	0.591102	0.582692	0.559915	0.521238	0.439873	0.450774	0.502536	0.430759	0.57451	0.686075
11.178	0.433726	0.432741	0.583975	0.552121	0.623575	0.676074	0.621307	0.521365	0.504211	0.404956	0.420891	0.616009	0.618625		0.466418	0.372584	0.677566	0.576298	0.581159	0.556112	0.496871	0.430809	0.452352	0.484988	0.417636	0.549654	0.685336
10.5506	0.42384	0.434455	0.584407	0.553114	0.642687	0.69092	0.630472	0.532508	0.527913	0.411534	0.427477	0.633598	0.629428		0.463701	0.334066	0.64309	0.560893	0.580614	0.553016	0.474064	0.420095	0.455575	0.471044	0.40797	0.523559	0.687163
9.95842	0.416615	0.437275	0.585271	0.556189	0.659252	0.701622	0.635742	0.541241	0.54757	0.416948	0.431824	0.648233	0.638664		0.462632	0.316925	0.606552	0.546628	0.584839	0.550899	0.4571	0.409117	0.462201	0.46527	0.404112	0.504648	0.69343
9.3995	0.412854	0.441438	0.586882	0.560968	0.672333	0.708649	0.63859	0.548263	0.56193	0.420735	0.434129	0.659781	0.647215		0.461633	0.326511	0.576396	0.53467	0.599039	0.549851	0.449268	0.399715	0.474405	0.470331	0.406034	0.496708	0.704944
8.87195	0.412554	0.447162	0.589509	0.566669	0.681828	0.712764	0.639798	0.554106	0.571038	0.42305	0.434825	0.668304	0.655295		0.459508	0.36643	0.561142	0.525331	0.629271	0.550147	0.453887	0.393435	0.494592	0.487176	0.412364	0.498639	0.721898
8.374	0.415006	0.454373	0.593007	0.572744	0.688237	0.71458	0.639675	0.55904	0.575732	0.424153	0.434306	0.673567	0.661872		0.455972	0.434452	0.567502	0.518328	0.678134	0.552745	0.474276	0.390962	0.524043	0.51494	0.421802	0.508394	0.744172
7.90401	0.419312	0.462842	0.597161	0.579502	0.692057	0.714334	0.638333	0.563023	0.57704	0.42473	0.432923	0.675074	0.666001		0.451298	0.517615	0.59802	0.513396	0.738958	0.559905	0.510678	0.392155	0.561556	0.550495	0.434163	0.526009	0.770776
7.46039	0.424572	0.472464	0.601734	0.587904	0.693612	0.711689	0.635777	0.56572	0.575383	0.425135	0.431047	0.672541	0.667892		0.446141	0.59737	0.648663	0.510554	0.798696	0.575232	0.557197	0.396784	0.604147	0.589286	0.450307	0.552776	0.799131
7.04167	0.430127	0.483488	0.606494	0.598997	0.693217	0.705794	0.631916	0.566745	0.570545	0.424643	0.428834	0.666164	0.668018		0.442014	0.660789	0.70926	0.510038	0.847332	0.602667	0.604354	0.405623	0.648634	0.626808	0.471423	0.587824	0.825646
6.64645	0.436346	0.496447	0.610958	0.613355	0.690649	0.695786	0.626576	0.566241	0.562255	0.422296	0.426278	0.656559	0.666136		0.441431	0.705345	0.768023	0.512619	0.881992	0.643161	0.644971	0.420926	0.691673	0.659757	0.49872	0.626481	0.847423
6.27341	0.444767	0.511747	0.614135	0.630298	0.685271	0.681187	0.619905	0.565333	0.550637	0.418081	0.423556	0.644915	0.662066		0.447666	0.735793	0.816942	0.520247	0.904328	0.691984	0.676829	0.445052	0.73019	0.686445	0.53295	0.662809	0.863254
5.92131	0.456638	0.529326	0.614923	0.647594	0.677076	0.662015	0.612881	0.565519	0.536468	0.413248	0.421489	0.632651	0.656685		0.464387	0.759277	0.853749	0.536558	0.91735	0.741146	0.701542	0.479345	0.762072	0.706845	0.574312	0.693429	0.873441
5.58898	0.471151	0.548266	0.613253	0.66241	0.666702	0.639362	0.606776	0.567937	0.521204	0.409142	0.421603	0.620764	0.651063		0.493799	0.781639	0.88026	0.565745	0.923963	0.784037	0.722302	0.523913	0.786227	0.721892	0.621894	0.718719	0.878988
5.27529	0.486147	0.566964	0.610245	0.672893	0.655893	0.615739	0.602049	0.573253	0.506194	0.405466	0.424472	0.609658	0.645733		0.534372	0.805293	0.89968	0.608976	0.926412	0.817346	0.741448	0.576887	0.802504	0.732311	0.672605	0.741219	0.880723
4.97921	0.500183	0.584446	0.607187	0.679075	0.647319	0.594847	0.598144	0.580474	0.491987	0.40015	0.429092	0.599895	0.640852		0.58096	0.828708	0.91466	0.662281	0.926108	0.840879	0.759187	0.63411	0.811647	0.737783	0.722148	0.763031	0.878711
4.69975	0.512441	0.600863	0.604948	0.682406	0.642393	0.578672	0.594524	0.58806	0.478924	0.39239	0.434143	0.592723	0.636049		0.626782	0.84753	0.926426	0.718058	0.923621	0.856439	0.773703	0.690526	0.814874	0.736677	0.76622	0.783635	0.871961
4.43597	0.522291	0.616836	0.604019	0.68472	0.640565	0.566326	0.591013	0.595574	0.468022	0.384282	0.439398	0.588791	0.630936		0.666275	0.856767	0.934903	0.768183	0.918745	0.86625	0.781727	0.742095	0.813141	0.726394	0.80116	0.799373	0.858516
4.187	0.530205	0.632968	0.604952	0.687441	0.640504	0.556329	0.587552	0.603434	0.460716	0.378785	0.445862	0.586976	0.626437		0.697122	0.852397	0.939513	0.807555	0.910526	0.871891	0.779995	0.786327	0.806582	0.704168	0.825555	0.805045	0.836566
3.952	0.537522	0.649584	0.607301	0.691019	0.641156	0.547124	0.58409	0.61243	0.457258	0.377353	0.454161	0.585342	0.624063		0.719553	0.830917	0.939779	0.835452	0.897074	0.873887	0.76681	0.822038	0.794351	0.668739	0.8406	0.796496	0.806474
3.73019	0.544657	0.666461	0.609833	0.695113	0.641799	0.537553	0.581481	0.622875	0.456347	0.379476	0.463917	0.582987	0.623867		0.734582	0.787686	0.935202	0.85393	0.875138	0.871714	0.742991	0.848991	0.774637	0.623278	0.848206	0.771769	0.770476
3.52083	0.551436	0.682806	0.61255	0.699383	0.641983	0.527674	0.580811	0.634451	0.456328	0.383829	0.474403	0.579847	0.624878		0.743084	0.718143	0.924789	0.865507	0.83974	0.864078	0.712758	0.867733	0.744943	0.575532	0.849537	0.731247	0.730887
3.32323	0.557891	0.697596	0.616619	0.7036	0.641759	0.517984	0.581652	0.646716	0.45638	0.389444	0.484954	0.576026	0.625958		0.745556	0.627883	0.906622	0.872086	0.785028	0.849113	0.68275	0.879645	0.703107	0.532937	0.844911	0.67976	0.691174
3.13671	0.563728	0.710455	0.622171	0.707792	0.641435	0.508937	0.582744	0.659127	0.456482	0.395902	0.495035	0.571735	0.625988		0.742077	0.543169	0.878067	0.874794	0.708263	0.824298	0.658373	0.886217	0.649787	0.5001	0.834275	0.627506	0.656521
2.96066	0.568891	0.721961	0.627814	0.712153	0.641398	0.500607	0.583449	0.671312	0.45689	0.402659	0.504458	0.567333	0.624809		0.732369	0.490856	0.838354	0.874109	0.618543	0.786494	0.641476	0.888391	0.59048	0.476564	0.817692	0.58407	0.630062
2.79449	0.573891	0.732862	0.632054	0.71645	0.641897	0.493007	0.583606	0.683084	0.458108	0.408729	0.513682	0.563041	0.623468		0.716066	0.469061	0.792363	0.870043	0.538378	0.733926	0.630751	0.88634	0.533135	0.458851	0.796092	0.555046	0.610873
2.63765	0.579394	0.743372	0.634103	0.719914	0.642828	0.485729	0.583221	0.694017	0.460319	0.412839	0.523585	0.558468	0.622583		0.693089	0.464249	0.749628	0.862004	0.48523	0.670624	0.624181	0.879424	0.483453	0.445236	0.770021	0.54281	0.596822
2.48961	0.584895	0.753261	0.634354	0.722116	0.644026	0.477978	0.582926	0.703711	0.463143	0.414832	0.535044	0.553198	0.621437		0.664198	0.467432	0.716246	0.848843	0.459734	0.607968	0.619708	0.866361	0.444114	0.434242	0.738247	0.542833	0.585854
2.34987	0.589008	0.762186	0.633983	0.723093	0.645698	0.470228	0.583373	0.712244	0.46647	0.415911	0.548137	0.547784	0.618718		0.631699	0.473061	0.691859	0.829617	0.451975	0.560937	0.616138	0.845714	0.414705	0.424137	0.700188	0.547013	0.576258
2.21799	0.591961	0.769925	0.633831	0.722897	0.64767	0.463631	0.58441	0.719655	0.470328	0.416361	0.562192	0.542067	0.613989		0.599349	0.478954	0.674235	0.804921	0.45033	0.536294	0.613368	0.816177	0.393432	0.414274	0.657447	0.551432	0.567114
2.0935	0.595023	0.776717	0.633861	0.721551	0.649229	0.458318	0.585601	0.725547	0.474029	0.415518	0.576284	0.534921	0.608034		0.57102	0.484651	0.661188	0.77658	0.449915	0.527955	0.61192	0.778682	0.378142	0.405471	0.613857	0.555391	0.557787
1.976	0.598899	0.783045	0.633319	0.718825	0.649974	0.452959	0.586371	0.729645	0.47706	0.413949	0.589227	0.525919	0.601343		0.54933	0.490615	0.651135	0.746807	0.449771	0.52479	0.612125	0.73733	0.366734	0.399081	0.573967	0.559267	0.547694
1.8651	0.604048	0.788998	0.631431	0.71442	0.649996	0.44564	0.586172	0.732094	0.480405	0.413324	0.599983	0.515959	0.593253		0.535962	0.497567	0.642748	0.71823	0.450019	0.521961	0.613939	0.696636	0.358736	0.395354	0.539993	0.562913	0.536537
1.76042	0.610062	0.794632	0.628234	0.708959	0.649824	0.435667	0.585312	0.733478	0.484755	0.413299	0.608174	0.50641	0.583312		0.528776	0.505998	0.634956	0.692765	0.450546	0.519748	0.617555	0.660599	0.354063	0.393418	0.511696	0.565785	0.525137
1.66161	0.615818	0.800299	0.624194	0.703465	0.650055	0.424127	0.584806	0.734576	0.489424	0.411056	0.614088	0.49841	0.572615		0.525419	0.51594	0.627771	0.671171	0.450997	0.518731	0.622948	0.630921	0.352514	0.392066	0.488584	0.568452	0.51524
1.56835	0.620941	0.806393	0.619144	0.698438	0.650583	0.413501	0.58513	0.735574	0.494101	0.4054	0.618686	0.491486	0.563312		0.524752	0.526815	0.62203	0.653063	0.451545	0.519633	0.62934	0.607541	0.354052	0.390679	0.470354	0.571823	0.508167
1.48033	0.625855	0.813061	0.613089	0.694246	0.651046	0.406036	0.585646	0.735939	0.49914	0.398486	0.622719	0.484051	0.556191		0.526424	0.537997	0.618083	0.637752	0.452765	0.52249	0.635974	0.589385	0.358171	0.389792	0.457555	0.576706	0.504552
1.39724	0.630496	0.820147	0.606638	0.691385	0.6515	0.401666	0.585598	0.735348	0.505039	0.39379	0.626026	0.475447	0.549524		0.530426	0.549384	0.615416	0.625536	0.454737	0.526836	0.642706	0.575997	0.363459	0.38991	0.449641	0.583868	0.504335
1.31882	0.634436	0.827504	0.599931	0.690286	0.651888	0.398374	0.58498	0.733738	0.512429	0.393453	0.628241	0.466103	0.541896		0.535996	0.56147	0.613323	0.616746	0.457058	0.532049	0.649687	0.566881	0.368189	0.39094	0.445461	0.593302	0.506812
1.2448	0.637856	0.835369	0.592367	0.690531	0.652553	0.394445	0.584383	0.731433	0.521346	0.396838	0.629523	0.457524	0.533276		0.54235	0.574746	0.611295	0.610472	0.459943	0.537923	0.657337	0.56096	0.371782	0.392796	0.444713	0.604082	0.511404
1.17494	0.641372	0.843881	0.584327	0.690754	0.654559	0.389668	0.584323	0.72912	0.530582	0.400827	0.630393	0.450535	0.524383		0.548912	0.589267	0.609015	0.60565	0.464075	0.545245	0.665891	0.558688	0.37473	0.395035	0.446924	0.614565	0.518138
1.10899	0.646001	0.85301	0.576839	0.690394	0.658262	0.385268	0.585381	0.727488	0.538943	0.401939	0.63073	0.444479	0.516415		0.554906	0.604781	0.606535	0.602163	0.469504	0.555059	0.67562	0.560561	0.378064	0.397819	0.452243	0.623702	0.527165
1.04675	0.652721	0.862714	0.569982	0.690265	0.663199	0.382356	0.588442	0.726763	0.546612	0.398862	0.629687	0.439628	0.510447		0.560383	0.620685	0.604308	0.600538	0.475442	0.567761	0.687271	0.566262	0.382828	0.40221	0.461435	0.631783	0.537823
0.988001	0.660869	0.872621	0.563681	0.691281	0.669137	0.380377	0.593535	0.726601	0.554103	0.392509	0.626985	0.437728	0.506508		0.566395	0.636192	0.602605	0.60162	0.481119	0.583033	0.701338	0.574606	0.388719	0.408083	0.473845	0.639557	0.548817
0.932548	0.669052	0.881872	0.558863	0.692875	0.675733	0.377699	0.599933	0.726473	0.56147	0.384551	0.623615	0.439264	0.504671		0.57398	0.650639	0.601636	0.604988	0.48643	0.599642	0.717628	0.584028	0.394414	0.414364	0.487149	0.646736	0.55923
0.880209	0.677066	0.889733	0.556055	0.693241	0.682216	0.374317	0.60662	0.725899	0.569273	0.377053	0.620558	0.442527	0.504574		0.583268	0.663261	0.6017	0.608594	0.491617	0.615297	0.734913	0.593156	0.399735	0.420686	0.499331	0.652726	0.568586
0.830806	0.684889	0.896186	0.554192	0.691252	0.688822	0.372515	0.61284	0.724998	0.578427	0.371934	0.617524	0.445716	0.504241		0.593496	0.674001	0.602587	0.611532	0.496909	0.628808	0.751815	0.601113	0.406223	0.427228	0.510443	0.657893	0.577045
0.784177	0.691942	0.901896	0.552153	0.687083	0.696797	0.37396	0.618146	0.724675	0.589005	0.370216	0.613187	0.448194	0.503278		0.603553	0.68398	0.60327	0.61444	0.5037	0.64091	0.767972	0.608374	0.415847	0.434204	0.521096	0.662588	0.585755
0.740164	0.69792	0.907591	0.549899	0.681621	0.706592	0.377728	0.622159	0.725461	0.600713	0.371563	0.606726	0.450388	0.502915		0.612666	0.694026	0.603067	0.618381	0.513843	0.652383	0.783675	0.616055	0.429363	0.441136	0.531111	0.6667	0.596091
0.698622	0.702975	0.913561	0.547234	0.676245	0.716998	0.382364	0.625403	0.726928	0.613279	0.375285	0.598674	0.452366	0.503155		0.620518	0.703763	0.601784	0.623843	0.528045	0.664068	0.799143	0.62469	0.445421	0.447557	0.541102	0.670662	0.609209
0.659411	0.707421	0.919791	0.543331	0.672318	0.726182	0.388084	0.628922	0.728705	0.625975	0.379921	0.5906	0.453969	0.503631		0.626787	0.712597	0.599421	0.630123	0.54506	0.67727	0.814763	0.634225	0.462112	0.453803	0.553241	0.675465	0.625366
0.622401	0.711378	0.926114	0.53792	0.670049	0.7336	0.396186	0.632547	0.729224	0.638416	0.384035	0.583612	0.455653	0.503692		0.630855	0.720415	0.596319	0.6366	0.562709	0.691802	0.830999	0.644476	0.479276	0.460585	0.568304	0.681231	0.644
0.587469	0.715138	0.932282	0.532446	0.668682	0.739565	0.407135	0.634934	0.726328	0.650482	0.388881	0.577258	0.457853	0.502395		0.632587	0.727134	0.593213	0.643657	0.580369	0.705952	0.847672	0.654525	0.497526	0.468514	0.584679	0.68765	0.664186
0.554497	0.719149	0.938279	0.529036	0.667408	0.744154	0.420703	0.635622	0.719795	0.661629	0.395834	0.570348	0.459695	0.500337		0.633093	0.732912	0.590775	0.65201	0.598866	0.718539	0.86392	0.663152	0.517406	0.478688	0.601178	0.69461	0.684868
0.523375	0.723038	0.94408	0.527667	0.666064	0.747841	0.436471	0.635918	0.711351	0.671387	0.40441	0.563204	0.461039	0.499391		0.633763	0.738693	0.589313	0.661832	0.618791	0.729797	0.878682	0.670243	0.539138	0.492317	0.618186	0.701841	0.705232
0.494	0.726247	0.949578	0.526617	0.665202	0.751584	0.452338	0.637309	0.702444	0.679536	0.414884	0.557468	0.46376	0.500628		0.635125	0.745631	0.588467	0.672821	0.640445	0.740613	0.891606	0.675911	0.561967	0.509774	0.635818	0.709138	0.724638
0.466274	0.728942	0.954916	0.525159	0.665924	0.756423	0.465675	0.640473	0.693939	0.685838	0.428548	0.553888	0.469682	0.504398		0.636909	0.753554	0.587715	0.684363	0.664147	0.751329	0.902776	0.679761	0.585151	0.530309	0.653464	0.716687	0.742729
0.440104	0.732249	0.960143	0.523311	0.668999	0.762488	0.476789	0.644912	0.68681	0.690266	0.444125	0.551861	0.478687	0.510577		0.638427	0.761549	0.588166	0.695913	0.690018	0.761361	0.91228	0.681576	0.608785	0.553057	0.670819	0.724474	0.759491
0.415403	0.737476	0.964906	0.52073	0.673796	0.769473	0.488428	0.650492	0.681151	0.693704	0.459181	0.551637	0.488242	0.517803		0.639737	0.770212	0.591449	0.707489	0.717442	0.770261	0.920488	0.681886	0.633663	0.578296	0.687487	0.732583	0.775363
0.392088	0.744727	0.968965	0.517912	0.679256	0.777665	0.502265	0.657431	0.675281	0.697383	0.472723	0.555099	0.496324	0.525508		0.641526	0.780394	0.59789	0.719147	0.745409	0.778248	0.927991	0.681894	0.659843	0.605754	0.702976	0.741005	0.790611
0.370082	0.753422	0.972413	0.516805	0.684837	0.787322	0.518174	0.665063	0.667207	0.702028	0.484196	0.563306	0.504688	0.535644		0.644345	0.791316	0.606549	0.72984	0.772772	0.78619	0.935032	0.682279	0.686391	0.633874	0.717784	0.74871	0.805121
0.349311	0.762905	0.975329	0.519256	0.689396	0.798007	0.535425	0.674168	0.656515	0.707663	0.494954	0.574794	0.515818	0.549129		0.648112	0.802108	0.615677	0.738016	0.798316	0.79514	0.941341	0.682366	0.711742	0.659719	0.732976	0.754374	0.819208
0.329706	0.772422	0.977648	0.524509	0.691662	0.808144	0.552999	0.686061	0.643594	0.714392	0.508942	0.587512	0.529692	0.564921		0.652162	0.812877	0.624586	0.743127	0.821156	0.805233	0.946832	0.68094	0.734476	0.680793	0.748369	0.757029	0.833361
0.311201	0.780491	0.97941	0.530484	0.692537	0.816782	0.569981	0.700556	0.628593	0.723049	0.525266	0.602389	0.545378	0.582957		0.655793	0.823441	0.634392	0.745811	0.84104	0.81565	0.951936	0.678326	0.754708	0.697444	0.762477	0.757223	0.847305
0.293734	0.785801	0.980774	0.537206	0.694011	0.82426	0.585739	0.716305	0.612617	0.733944	0.538516	0.622156	0.560847	0.60416		0.658852	0.833713	0.645976	0.747688	0.858537	0.825676	0.956865	0.676731	0.773305	0.711527	0.774763	0.757715	0.860302
0.277248	0.788367	0.981832	0.546777	0.696422	0.830441	0.599249	0.730994	0.597296	0.745357	0.546981	0.646381	0.574019	0.628631		0.661557	0.8444	0.658961	0.749878	0.874323	0.835376	0.961104	0.67793	0.790462	0.724244	0.78632	0.760953	0.871998
0.261688	0.789036	0.982634	0.560287	0.699468	0.835226	0.610416	0.74249	0.582805	0.755929	0.552729	0.670904	0.584375	0.655629		0.664289	0.855557	0.672971	0.751766	0.888721	0.845424	0.96428	0.682216	0.80635	0.73625	0.798028	0.766816	0.882728
0.247	0.789092	0.983234	0.576762	0.703878	0.839192	0.621349	0.750954	0.568418	0.766608	0.558025	0.692314	0.592561	0.682474		0.667206	0.866544	0.686992	0.752813	0.901289	0.8558	0.966826	0.689259	0.82062	0.748587	0.809195	0.773659	0.893227
0.233137	0.79006	0.983731	0.594668	0.709996	0.842273	0.634256	0.758095	0.555021	0.778844	0.56451	0.70959	0.598716	0.7049		0.670405	0.876357	0.699551	0.753079	0.910936	0.865449	0.969347	0.69799	0.832136	0.761673	0.819165	0.780126	0.903437
0.220052	0.792328	0.98427	0.613164	0.717499	0.843571	0.648644	0.76361	0.544963	0.792562	0.574415	0.722759	0.603201	0.72019		0.673477	0.883851	0.709729	0.753121	0.917584	0.873539	0.971742	0.70687	0.839857	0.774252	0.828616	0.784757	0.912513
0.207702	0.794431	0.984976	0.632558	0.726026	0.842483	0.662677	0.765391	0.536987	0.806063	0.588362	0.731842	0.607059	0.729152		0.675715	0.888529	0.717803	0.753277	0.922263	0.879985	0.973717	0.715553	0.843714	0.785289	0.83862	0.786408	0.920104
0.196044	0.794619	0.985897	0.652836	0.736128	0.839271	0.675379	0.762662	0.529436	0.818493	0.603645	0.736775	0.609555	0.734328		0.676523	0.891124	0.724662	0.75297	0.925728	0.885377	0.975225	0.724504	0.844692	0.795111	0.849745	0.78518	0.926348
0.185041	0.793496	0.986977	0.672609	0.74886	0.834952	0.687242	0.756311	0.523489	0.829634	0.617292	0.738335	0.607685	0.737631		0.67492	0.892443	0.731462	0.751783	0.928141	0.89062	0.976338	0.73374	0.844408	0.80461	0.861889	0.782505	0.931357
0.174656	0.793057	0.988125	0.689565	0.762973	0.831105	0.69991	0.747566	0.520436	0.838664	0.62732	0.739128	0.598311	0.740034		0.669758	0.892458	0.73971	0.750264	0.929679	0.896193	0.977111	0.74255	0.844571	0.813994	0.874216	0.779753	0.93516
0.164853	0.793493	0.98928	0.702331	0.775409	0.82866	0.712837	0.736935	0.520863	0.844416	0.632203	0.740703	0.579746	0.741115		0.660387	0.89185	0.749767	0.748595	0.930313	0.901964	0.977689	0.750362	0.845788	0.822368	0.885631	0.777381	0.93772
0.1556	0.793289	0.990452	0.712859	0.785349	0.82634	0.723666	0.724457	0.523432	0.84802	0.632014	0.741103	0.554075	0.739444		0.64643	0.891671	0.760661	0.745407	0.929878	0.907514	0.978251	0.757083	0.846907	0.829631	0.895619	0.775183	0.939207
0.146867	0.790405	0.99163	0.723596	0.793955	0.822574	0.732987	0.710146	0.525837	0.852041	0.628133	0.738462	0.527299	0.734347		0.629491	0.890941	0.772067	0.739899	0.928323	0.912505	0.978829	0.762947	0.847119	0.836663	0.904312	0.772099	0.939965
0.138624	0.785706	0.992714	0.735536	0.800173	0.816896	0.742122	0.693831	0.527073	0.856753	0.621854	0.732819	0.502916	0.72569		0.613358	0.888238	0.784484	0.734573	0.925788	0.916724	0.979309	0.768259	0.847443	0.843457	0.912035	0.76817	0.940147
0.130844	0.780472	0.99357	0.747286	0.801585	0.80907	0.751356	0.675644	0.527062	0.861024	0.614775	0.725516	0.479502	0.713395		0.600458	0.884122	0.797536	0.733677	0.923219	0.919314	0.97956	0.773483	0.849637	0.84896	0.919113	0.763986	0.939637
0.1235	0.77273	0.994167	0.755731	0.798074	0.798548	0.760499	0.656783	0.527306	0.863716	0.610174	0.718175	0.454792	0.697973		0.591099	0.880249	0.809066	0.739569	0.921696	0.919456	0.97971	0.779982	0.85438	0.852367	0.925767	0.759636	0.938503
0.116569	0.764226	0.99456	0.759573	0.792193	0.784877	0.769173	0.638971	0.529288	0.864627	0.612254	0.711576	0.428356	0.681514		0.582224	0.877677	0.817199	0.7516	0.920695	0.917635	0.980199	0.788417	0.861301	0.854133	0.931647	0.755253	0.937203
0.110026	0.75571	0.994823	0.760154	0.786721	0.769467	0.777721	0.623536	0.531979	0.864504	0.622022	0.705272	0.405464	0.667904		0.569322	0.876053	0.821923	0.76726	0.91902	0.915042	0.98118	0.797678	0.869602	0.855845	0.93613	0.750804	0.936119
0.103851	0.746111	0.995024	0.758986	0.782029	0.754608	0.78646	0.609834	0.533268	0.864132	0.636532	0.698807	0.394342	0.660179		0.549604	0.87446	0.824759	0.783873	0.916319	0.912503	0.982281	0.806259	0.878775	0.859261	0.938747	0.746033	0.934953
0.0980221	0.736736	0.995201	0.756427	0.777743	0.742229	0.795619	0.595794	0.532624	0.863397	0.65216	0.692873	0.396289	0.658152		0.523999	0.872184	0.827728	0.799226	0.913075	0.910079	0.983072	0.812688	0.887533	0.864869	0.939274	0.74113	0.933309
0.0925205	0.73056	0.995357	0.752198	0.773247	0.734419	0.805333	0.580704	0.533563	0.861184	0.666771	0.68808	0.404786	0.660003		0.497996	0.868277	0.831894	0.811947	0.909641	0.907371	0.983326	0.816047	0.89505	0.87142	0.937785	0.73641	0.931329
0.0873278	0.729508	0.995465	0.746022	0.767913	0.730991	0.814997	0.565978	0.538643	0.856725	0.680034	0.683918	0.413034	0.664165		0.479563	0.862074	0.836817	0.821605	0.905448	0.904103	0.983036	0.816836	0.90169	0.877437	0.934564	0.731886	0.929233
0.0824264	0.733634	0.995486	0.73768	0.761878	0.728689	0.823207	0.553429	0.546821	0.850066	0.690269	0.679698	0.417173	0.66951		0.472148	0.854321	0.841103	0.828565	0.899521	0.899977	0.982247	0.816441	0.907098	0.882221	0.929975	0.728357	0.927099
0.0778002	0.740865	0.995408	0.726948	0.755918	0.723204	0.827589	0.542348	0.556149	0.842182	0.695228	0.674241	0.417631	0.672876		0.471921	0.84683	0.843132	0.833804	0.892744	0.894744	0.980899	0.81594	0.909839	0.88524	0.923952	0.727154	0.925164
0.0734336	0.744248	0.995254	0.714324	0.751664	0.712563	0.826284	0.531975	0.565645	0.833938	0.696241	0.666022	0.417587	0.673319		0.476647	0.840319	0.84193	0.838381	0.887112	0.888584	0.978911	0.815828	0.90918	0.88576	0.916301	0.726256	0.923821
0.0693121	0.739121	0.995042	0.701297	0.74922	0.698123	0.819702	0.52305	0.575192	0.823482	0.696408	0.655225	0.418468	0.673388		0.489613	0.834242	0.838157	0.842394	0.881801	0.881631	0.976231	0.815242	0.906435	0.883374	0.907219	0.722011	0.922853
0.0654219	0.729929	0.994779	0.689826	0.747023	0.682409	0.809702	0.509889	0.584632	0.807839	0.693234	0.642191	0.416906	0.673748		0.513351	0.828676	0.833907	0.844805	0.875827	0.873743	0.972768	0.812669	0.904039	0.878494	0.896914	0.713729	0.920893
0.06175	0.72276	0.994458	0.681687	0.744763	0.667283	0.796697	0.486445	0.594403	0.788609	0.686212	0.625204	0.40934	0.673216		0.545516	0.824529	0.830933	0.844812	0.868358	0.864883	0.968384	0.807436	0.903791	0.871761	0.885171	0.701193	0.916078
0.0582843	0.719759	0.994048	0.677496	0.745221	0.653315	0.782519	0.457705	0.603902	0.77227	0.680942	0.603655	0.398378	0.670094		0.58	0.822649	0.829627	0.842173	0.858333	0.854794	0.962992	0.800255	0.905882	0.863884	0.872059	0.685072	0.906788
0.055013	0.720754	0.993528	0.676709	0.750324	0.63793	0.772438	0.434493	0.610115	0.76008	0.680506	0.578453	0.389976	0.664434		0.608505	0.822601	0.829097	0.836931	0.844904	0.842604	0.957015	0.793183	0.909605	0.854417	0.858324	0.670621	0.892314
0.0519254	0.724099	0.992904	0.679098	0.758463	0.617594	0.769423	0.42426	0.610539	0.752279	0.6839	0.551602	0.386911	0.65762		0.627681	0.822977	0.827567	0.82979	0.826307	0.829328	0.951552	0.786842	0.913102	0.841896	0.845468	0.660534	0.873883
0.049011	0.729847	0.992102	0.683044	0.766059	0.597673	0.772053	0.424202	0.605223	0.747699	0.687615	0.527568	0.386547	0.649498		0.638077	0.822705	0.82365	0.821636	0.799144	0.818679	0.946193	0.776973	0.91368	0.8253	0.834525	0.652956	0.85357
0.0462603	0.737976	0.991033	0.685529	0.770324	0.579337	0.778151	0.429331	0.598476	0.744271	0.689084	0.507799	0.38475	0.640536		0.641457	0.821331	0.81786	0.812738	0.762542	0.81211	0.939945	0.762455	0.91035	0.802794	0.825589	0.646779	0.832987
0.0436639	0.747045	0.989805	0.686452	0.771273	0.558416	0.782604	0.439546	0.597759	0.742853	0.688146	0.493004	0.381568	0.632946		0.645726	0.819275	0.812465	0.804479	0.724597	0.808603	0.932438	0.754757	0.903868	0.776794	0.818285	0.642393	0.813682
0.0412132	0.753627	0.988542	0.688055	0.767583	0.53177	0.7842	0.449017	0.605901	0.743472	0.68771	0.488624	0.377872	0.626896		0.647799	0.818552	0.81117	0.799637	0.70009	0.807328	0.925865	0.760651	0.896224	0.754334	0.811564	0.638954	0.796851
0.0389001	0.763793	0.987816	0.702971	0.768541	0.509361	0.785876	0.46223	0.622704	0.752449	0.693558	0.504219	0.393216	0.626631		0.644971	0.82084	0.817099	0.801521	0.692359	0.8126	0.924531	0.769294	0.890206	0.743511	0.810273	0.641779	0.790421
0.0367168	0.771299	0.986918	0.714413	0.770889	0.494338	0.788765	0.464635	0.643551	0.764858	0.699242	0.522056	0.412006	0.625918		0.628031	0.824746	0.828679	0.808519	0.680319	0.817884	0.92365	0.77592	0.884659	0.738266	0.810174	0.64408	0.784437
0.034656	0.774702	0.985735	0.719432	0.774905	0.492987	0.793801	0.461956	0.664569	0.775621	0.703683	0.542316	0.43395	0.624783		0.60585	0.831603	0.842051	0.817644	0.664307	0.821716	0.919937	0.782251	0.880632	0.743136	0.810928	0.64933	0.775749
0.0327109	0.771331	0.984407	0.722527	0.779284	0.500035	0.804265	0.463067	0.678689	0.785421	0.712605	0.564634	0.460838	0.632638		0.589011	0.840704	0.857728	0.825102	0.651054	0.823981	0.913194	0.790939	0.882105	0.753887	0.810489	0.662992	0.764652
0.030875	0.761176	0.983328	0.729335	0.782833	0.513147	0.82354	0.472185	0.68456	0.79868	0.729438	0.584142	0.496473	0.659608		0.589013	0.850186	0.876927	0.829178	0.653049	0.823442	0.905649	0.802484	0.889699	0.768025	0.808396	0.685452	0.754493
0.0291421	0.747352	0.983334	0.740228	0.786403	0.530629	0.845717	0.490925	0.692914	0.817372	0.752079	0.603553	0.545872	0.698763		0.608204	0.860051	0.894966	0.830108	0.673655	0.820563	0.900615	0.814155	0.899216	0.785506	0.810497	0.709673	0.744575
Average 2-7 Hz Coherence	0.53326	0.655002	0.618243	0.690251	0.650821	0.551383	0.592228	0.632904	0.481357	0.401747	0.476274	0.585509	0.632083		0.630735	0.667086	0.840119	0.755624	0.752019	0.753353	0.690616	0.741185	0.663009	0.589125	0.72984	0.670434	0.741423

[truncated: 63 more sheets: Figure3b, Figure3c, Figure4b, Figure4d, Figure5b, Figure5c, Figure6a, Figure6b, Figure6c, Figure6e, Figure6f, Figure7a, Figure7b, Figure7c, Figure7d, SupplementaryFigure1a, SupplementaryFigure1b, SupplementaryFigure1c, SupplementaryFigure1d, SupplementaryFigure1e …]
